# Supplementary material for: SPX-related genes regulate phosphorus homeostasis in the marine phytoplankton, Phaeodactylum tricornutum
Source: Commun Biol. 2021 Jun 25;4:797. doi: 10.1038/s42003-021-02284-x (PMC8233357; doi:10.1038/s42003-021-02284-x)
Supplement: Supplementary file 4 — Supplementary Data 1-4 [file 42003_2021_2284_MOESM4_ESM.xlsx]

## Sheet: Data S1
Supplementary Data 1 | The information of differently expressed genes (DEGs) in P. tricornutum in the mSPX_P+/WT_P+ (grey shaded) and mSPX_P-/WT_P- (blue shaded) comparisons. Because some of the DEGs appeared in both comparisons, the total of 1088 DEGs represents 885 unigenes.
Comparison	gene_id	log2 FC	p-value	adjusted p-value	up/down
mSPX_P+/WT_P+	Phatr3_J47239	6.34877	0	0	up
mSPX_P+/WT_P+	Phatr3_EG00542	5.17517	0.000655665	0.00389131	up
mSPX_P+/WT_P+	Phatr3_J39432	4.91579	6.53e-291	1.51e-287	up
mSPX_P+/WT_P+	Phatr3_EG01837	4.85598	0.00764225	0.0305618	up
mSPX_P+/WT_P+	Phatr3_EG00996	4.5339	0.0101767	0.0384961	up
mSPX_P+/WT_P+	Phatr3_EG00958	4.39735	7.6e-09	1.33e-07	up
mSPX_P+/WT_P+	Phatr3_J32914	4.22147	3.84e-62	1.43e-59	up
mSPX_P+/WT_P+	Phatr3_J48827	4.00841	4.52e-282	8.73e-279	up
mSPX_P+/WT_P+	Phatr3_J35498	3.79363	1.94e-06	2.17e-05	up
mSPX_P+/WT_P+	Phatr3_J45944	3.7368	0	0	up
mSPX_P+/WT_P+	Phatr3_J35627	3.49048	2.68e-52	7.22e-50	up
mSPX_P+/WT_P+	Phatr3_J44942	3.40939	7.55e-42	1.68e-39	up
mSPX_P+/WT_P+	Phatr3_J10640	3.19395	4.88e-08	7.48e-07	up
mSPX_P+/WT_P+	Phatr3_J49678	3.18468	2.01e-295	5.82e-292	up
mSPX_P+/WT_P+	Phatr3_EG01529	3.13767	3.97e-57	1.21e-54	up
mSPX_P+/WT_P+	Phatr3_J41316	3.12978	0	0	up
mSPX_P+/WT_P+	Phatr3_EG00326	3.11293	1.67e-207	2.41e-204	up
mSPX_P+/WT_P+	Phatr3_J44077	2.99605	1.32e-86	7.26e-84	up
mSPX_P+/WT_P+	Phatr3_J48253	2.89787	1.25e-87	7.22e-85	up
mSPX_P+/WT_P+	Phatr3_J46717	2.76191	4.16e-21	3.15e-19	up
mSPX_P+/WT_P+	Phatr3_J49834	2.69343	1.2e-143	1.16e-140	up
mSPX_P+/WT_P+	Phatr3_J35540	2.66409	3.66e-38	6.83e-36	up
mSPX_P+/WT_P+	Phatr3_J35537	2.63197	4.15e-12	1.18e-10	up
mSPX_P+/WT_P+	Phatr3_J37837	2.59144	8.35e-23	7.06e-21	up
mSPX_P+/WT_P+	Phatr3_J43694	2.56476	9.26e-81	4.29e-78	up
mSPX_P+/WT_P+	Phatr3_J45757	2.55789	3.86e-106	2.63e-103	up
mSPX_P+/WT_P+	Phatr3_EG00223	2.51248	2.54e-11	6.47e-10	up
mSPX_P+/WT_P+	Phatr3_J49735	2.50499	7.31e-117	5.64e-114	up
mSPX_P+/WT_P+	Phatr3_J49693	2.44747	4.96e-84	2.61e-81	up
mSPX_P+/WT_P+	Phatr3_J42882	2.35675	5.12e-40	1.1e-37	up
mSPX_P+/WT_P+	Phatr3_J37509	2.32022	8.27e-90	5.32e-87	up
mSPX_P+/WT_P+	Phatr3_J32057	2.28659	2.44e-188	3.14e-185	up
mSPX_P+/WT_P+	Phatr3_J44195	2.22008	2.92e-57	9.39e-55	up
mSPX_P+/WT_P+	Phatr3_J46547	2.21417	7.7e-148	8.11e-145	up
mSPX_P+/WT_P+	Phatr3_J39429	2.16607	7.06e-21	5.21e-19	up
mSPX_P+/WT_P+	Phatr3_J46394	2.16184	2.5e-19	1.71e-17	up
mSPX_P+/WT_P+	Phatr3_J48566	2.15748	7.3e-40	1.54e-37	up
mSPX_P+/WT_P+	Phatr3_EG00718	2.15418	3.22e-111	2.33e-108	up
mSPX_P+/WT_P+	Phatr3_J44652	2.09475	6.34e-35	1.06e-32	up
mSPX_P+/WT_P+	Phatr3_J11373	2.07959	7.69e-54	2.22e-51	up
mSPX_P+/WT_P+	Phatr3_J48016	2.07394	1.71e-27	1.95e-25	up
mSPX_P+/WT_P+	Phatr3_EG00605	2.0599	1.44e-05	0.000133194	up
mSPX_P+/WT_P+	Phatr3_J22315	2.04809	4.13e-14	1.61e-12	up
mSPX_P+/WT_P+	Phatr3_J26862	2.044	1.13e-24	1.08e-22	up
mSPX_P+/WT_P+	Phatr3_EG01877	2.01752	1.41e-12	4.3e-11	up
mSPX_P+/WT_P+	Phatr3_EG00775	2.00214	0.00054308	0.00332188	up
mSPX_P+/WT_P+	Phatr3_J42872	1.97709	2.23e-45	5.37e-43	up
mSPX_P+/WT_P+	Phatr3_EG00368	1.97548	5.93e-24	5.4e-22	up
mSPX_P+/WT_P+	Phatr3_EG01701	1.94207	2.21e-89	1.34e-86	up
mSPX_P+/WT_P+	Phatr3_J47869	1.93237	6.36e-151	7.36e-148	up
mSPX_P+/WT_P+	Phatr3_J53980	1.91648	8.04e-17	4.56e-15	up
mSPX_P+/WT_P+	Phatr3_J49007	1.90867	0.000474418	0.00296613	up
mSPX_P+/WT_P+	Phatr3_J16343	1.90762	2e-28	2.38e-26	up
mSPX_P+/WT_P+	Phatr3_J45623	1.89526	9.35e-26	9.58e-24	up
mSPX_P+/WT_P+	Phatr3_EG00914	1.88016	5.85e-59	1.99e-56	up
mSPX_P+/WT_P+	Phatr3_J40163	1.87786	1.23e-50	3.24e-48	up
mSPX_P+/WT_P+	Phatr3_J49088	1.8395	6.85e-05	0.000548933	up
mSPX_P+/WT_P+	Phatr3_J50738	1.8221	1.39e-09	2.78e-08	up
mSPX_P+/WT_P+	Phatr3_J48086	1.81856	2.89e-121	2.57e-118	up
mSPX_P+/WT_P+	Phatr3_EG02436	1.80444	1.29e-05	0.000121344	up
mSPX_P+/WT_P+	Phatr3_Jdraft1583	1.7798	1.4e-16	7.66e-15	up
mSPX_P+/WT_P+	Phatr3_J35876	1.77462	1.2e-12	3.68e-11	up
mSPX_P+/WT_P+	Phatr3_J43160	1.77043	1.19e-25	1.2e-23	up
mSPX_P+/WT_P+	Phatr3_J31584	1.76433	1.35e-11	3.6e-10	up
mSPX_P+/WT_P+	Phatr3_J35158	1.76429	1.76e-82	8.88e-80	up
mSPX_P+/WT_P+	Phatr3_J49701	1.75625	2.31e-05	0.000203796	up
mSPX_P+/WT_P+	Phatr3_EG00582	1.73042	4.86e-24	4.46e-22	up
mSPX_P+/WT_P+	Phatr3_J54765	1.72899	1.5e-24	1.42e-22	up
mSPX_P+/WT_P+	Phatr3_J41562	1.71549	2.24e-10	5.06e-09	up
mSPX_P+/WT_P+	Phatr3_J50356	1.71312	1.04e-33	1.59e-31	up
mSPX_P+/WT_P+	Phatr3_J34611	1.71134	0.000318897	0.00211363	up
mSPX_P+/WT_P+	Phatr3_J54658	1.69496	3.03e-26	3.31e-24	up
mSPX_P+/WT_P+	Phatr3_J43483	1.67123	5.85e-28	6.78e-26	up
mSPX_P+/WT_P+	Phatr3_J33318	1.66455	8.13e-14	3.05e-12	up
mSPX_P+/WT_P+	Phatr3_J50216	1.66422	1.25e-28	1.54e-26	up
mSPX_P+/WT_P+	Phatr3_J44900	1.658	4.28e-25	4.2e-23	up
mSPX_P+/WT_P+	Phatr3_EG02286	1.65489	3.25e-06	3.49e-05	up
mSPX_P+/WT_P+	Phatr3_J44028	1.65196	7.24e-53	2.04e-50	up
mSPX_P+/WT_P+	Phatr3_J45464	1.65194	1.23e-29	1.69e-27	up
mSPX_P+/WT_P+	Phatr3_J50206	1.6376	1.21e-11	3.25e-10	up
mSPX_P+/WT_P+	Phatr3_EG00312	1.63409	0.00783688	0.0311356	up
mSPX_P+/WT_P+	Phatr3_J54019	1.63207	0.000466646	0.00292386	up
mSPX_P+/WT_P+	Phatr3_J45908	1.62949	5.3e-34	8.19e-32	up
mSPX_P+/WT_P+	Phatr3_J48882	1.61112	1.21e-74	5.02e-72	up
mSPX_P+/WT_P+	Phatr3_J43665	1.60375	1.16e-38	2.23e-36	up
mSPX_P+/WT_P+	Phatr3_EG00260	1.56476	8.34e-61	3.02e-58	up
mSPX_P+/WT_P+	Phatr3_Jdraft1559	1.56044	1.29e-10	3.01e-09	up
mSPX_P+/WT_P+	Phatr3_J45995	1.55825	3.51e-25	3.47e-23	up
mSPX_P+/WT_P+	Phatr3_J39235	1.55816	0.00503791	0.0217097	up
mSPX_P+/WT_P+	Phatr3_EG02535	1.55727	7.93e-14	2.98e-12	up
mSPX_P+/WT_P+	Phatr3_EG01604	1.55541	0.000365971	0.00236209	up
mSPX_P+/WT_P+	Phatr3_J48383	1.51972	0.00113446	0.0062226	up
mSPX_P+/WT_P+	Phatr3_Jdraft1212	1.50573	8e-07	9.63e-06	up
mSPX_P+/WT_P+	Phatr3_J50359	1.50424	2.39e-11	6.1e-10	up
mSPX_P+/WT_P+	Phatr3_J45737	1.49531	4.09e-10	8.89e-09	up
mSPX_P+/WT_P+	Phatr3_J45046	1.49288	2.82e-11	7.15e-10	up
mSPX_P+/WT_P+	Phatr3_J48950	1.4921	4.07e-37	7.14e-35	up
mSPX_P+/WT_P+	Phatr3_J47613	1.4818	1.29e-13	4.68e-12	up
mSPX_P+/WT_P+	Phatr3_J40644	1.48035	1.69e-13	6e-12	up
mSPX_P+/WT_P+	Phatr3_EG00230	1.47695	0.00643103	0.0265662	up
mSPX_P+/WT_P+	Phatr3_EG00395	1.4703	9.97e-29	1.24e-26	up
mSPX_P+/WT_P+	Phatr3_J47612	1.46999	1.72e-52	4.74e-50	up
mSPX_P+/WT_P+	Phatr3_J7679	1.46986	1.86e-58	6.16e-56	up
mSPX_P+/WT_P+	Phatr3_J43503	1.46215	0.000380503	0.00244497	up
mSPX_P+/WT_P+	Phatr3_J48660	1.46068	9.23e-13	2.89e-11	up
mSPX_P+/WT_P+	Phatr3_J46046	1.45997	8.39e-17	4.72e-15	up
mSPX_P+/WT_P+	Phatr3_J43323	1.45756	4.63e-06	4.83e-05	up
mSPX_P+/WT_P+	Phatr3_EG01828	1.45607	9.06e-07	1.08e-05	up
mSPX_P+/WT_P+	Phatr3_J36520	1.45603	0.00714846	0.0289818	up
mSPX_P+/WT_P+	Phatr3_J42755	1.45058	1.03e-25	1.05e-23	up
mSPX_P+/WT_P+	Phatr3_J46937	1.45048	2.15e-30	3.07e-28	up
mSPX_P+/WT_P+	Phatr3_EG01184	1.44586	1.39e-20	1.01e-18	up
mSPX_P+/WT_P+	Phatr3_J45386	1.44453	1.79e-05	0.000162464	up
mSPX_P+/WT_P+	Phatr3_J42871	1.44385	4.8e-29	6.18e-27	up
mSPX_P+/WT_P+	Phatr3_J47796	1.43339	1.37e-17	8.55e-16	up
mSPX_P+/WT_P+	Phatr3_EG01067	1.43186	9.08e-09	1.57e-07	up
mSPX_P+/WT_P+	Phatr3_J54981	1.43163	6.48e-16	3.16e-14	up
mSPX_P+/WT_P+	Phatr3_J50155	1.42778	1.19e-15	5.64e-14	up
mSPX_P+/WT_P+	Phatr3_J55087	1.42091	1.86e-29	2.5e-27	up
mSPX_P+/WT_P+	Phatr3_Jdraft1680	1.41603	3.18e-67	1.27e-64	up
mSPX_P+/WT_P+	Phatr3_J34209	1.40246	6.38e-16	3.13e-14	up
mSPX_P+/WT_P+	Phatr3_J45622	1.40144	3.01e-16	1.55e-14	up
mSPX_P+/WT_P+	Phatr3_J52110	1.40038	5.49e-20	3.85e-18	up
mSPX_P+/WT_P+	Phatr3_J18475	1.38895	0.0122563	0.0445294	up
mSPX_P+/WT_P+	Phatr3_Jdraft116	1.37756	4.24e-23	3.64e-21	up
mSPX_P+/WT_P+	Phatr3_J42816	1.37292	6e-38	1.1e-35	up
mSPX_P+/WT_P+	Phatr3_J14646	1.36822	4e-81	1.93e-78	up
mSPX_P+/WT_P+	Phatr3_J42447	1.36702	1.23e-43	2.84e-41	up
mSPX_P+/WT_P+	Phatr3_J48308	1.36134	4.38e-09	8.11e-08	up
mSPX_P+/WT_P+	Phatr3_J48309	1.34591	0.000109354	0.000830843	up
mSPX_P+/WT_P+	Phatr3_EG01099	1.33572	8.96e-16	4.29e-14	up
mSPX_P+/WT_P+	Phatr3_J42960	1.33249	6.65e-08	9.93e-07	up
mSPX_P+/WT_P+	Phatr3_J44029	1.32904	8.99e-16	4.29e-14	up
mSPX_P+/WT_P+	Phatr3_J39796	1.32724	0.0106827	0.0400567	up
mSPX_P+/WT_P+	Phatr3_J51830	1.32708	4.75e-30	6.71e-28	up
mSPX_P+/WT_P+	Phatr3_J55096	1.32577	2.17e-29	2.88e-27	up
mSPX_P+/WT_P+	Phatr3_J49148	1.32498	3.43e-38	6.52e-36	up
mSPX_P+/WT_P+	Phatr3_J42104	1.32382	9.51e-19	6.4e-17	up
mSPX_P+/WT_P+	Phatr3_J45245	1.32333	1.8e-08	2.96e-07	up
mSPX_P+/WT_P+	Phatr3_J34208	1.32271	1.24e-10	2.91e-09	up
mSPX_P+/WT_P+	Phatr3_J15393	1.32209	1.05e-12	3.25e-11	up
mSPX_P+/WT_P+	Phatr3_J47847	1.31804	1.69e-34	2.8e-32	up
mSPX_P+/WT_P+	Phatr3_J48237	1.31412	6.58e-22	5.22e-20	up
mSPX_P+/WT_P+	Phatr3_J50486	1.3111	1.86e-22	1.51e-20	up
mSPX_P+/WT_P+	Phatr3_EG01755	1.30853	6.63e-12	1.84e-10	up
mSPX_P+/WT_P+	Phatr3_J23830	1.30762	9.5e-61	3.33e-58	up
mSPX_P+/WT_P+	Phatr3_J30967	1.29676	4.05e-29	5.33e-27	up
mSPX_P+/WT_P+	Phatr3_J12416	1.2956	7.99e-12	2.21e-10	up
mSPX_P+/WT_P+	Phatr3_J27851	1.28282	7.86e-14	2.97e-12	up
mSPX_P+/WT_P+	Phatr3_J46015	1.27753	0.00906604	0.0351089	up
mSPX_P+/WT_P+	Phatr3_J46768	1.27695	5.81e-14	2.23e-12	up
mSPX_P+/WT_P+	Phatr3_J50019	1.27615	1.19e-39	2.46e-37	up
mSPX_P+/WT_P+	Phatr3_J32531	1.27408	8.24e-20	5.75e-18	up
mSPX_P+/WT_P+	Phatr3_J45852	1.27388	1.72e-05	0.000156319	up
mSPX_P+/WT_P+	Phatr3_J48484	1.26764	9.35e-31	1.35e-28	up
mSPX_P+/WT_P+	Phatr3_J45149	1.26398	6.74e-08	1.01e-06	up
mSPX_P+/WT_P+	Phatr3_Jdraft719	1.25638	2.29e-39	4.65e-37	up
mSPX_P+/WT_P+	Phatr3_J41510	1.24753	0.000326616	0.00215369	up
mSPX_P+/WT_P+	Phatr3_J55111	1.24646	7.59e-39	1.49e-36	up
mSPX_P+/WT_P+	Phatr3_J34708	1.24583	0.00110042	0.00607328	up
mSPX_P+/WT_P+	Phatr3_J19025	1.24016	3.19e-15	1.42e-13	up
mSPX_P+/WT_P+	Phatr3_J41450	1.23457	4.4e-34	6.88e-32	up
mSPX_P+/WT_P+	Phatr3_J50499	1.22491	1.56e-18	1.03e-16	up
mSPX_P+/WT_P+	Phatr3_J47042	1.21941	9.48e-17	5.3e-15	up
mSPX_P+/WT_P+	Phatr3_J39797	1.21495	0.00303318	0.0142827	up
mSPX_P+/WT_P+	Phatr3_EG01370	1.21487	0.000723957	0.0042444	up
mSPX_P+/WT_P+	Phatr3_J39515	1.20194	4.23e-31	6.19e-29	up
mSPX_P+/WT_P+	Phatr3_J42528	1.20157	1.06e-09	2.16e-08	up
mSPX_P+/WT_P+	Phatr3_J2761	1.19873	2.97e-39	5.93e-37	up
mSPX_P+/WT_P+	Phatr3_J47332	1.19431	2.77e-23	2.4e-21	up
mSPX_P+/WT_P+	Phatr3_J35781	1.19327	1.2e-14	4.99e-13	up
mSPX_P+/WT_P+	Phatr3_J28979	1.18971	5.53e-14	2.13e-12	up
mSPX_P+/WT_P+	Phatr3_J49253	1.1897	7.37e-33	1.11e-30	up
mSPX_P+/WT_P+	Phatr3_J17895	1.18964	5.03e-09	9.14e-08	up
mSPX_P+/WT_P+	Phatr3_J15126	1.18924	0.00314815	0.0147045	up
mSPX_P+/WT_P+	Phatr3_J42586	1.18366	1.52e-11	4.02e-10	up
mSPX_P+/WT_P+	Phatr3_J47300	1.1835	1.62e-10	3.75e-09	up
mSPX_P+/WT_P+	Phatr3_J50163	1.17587	3.41e-09	6.42e-08	up
mSPX_P+/WT_P+	Phatr3_J13322	1.1746	3.84e-11	9.62e-10	up
mSPX_P+/WT_P+	Phatr3_Jdraft348	1.17324	1.56e-27	1.79e-25	up
mSPX_P+/WT_P+	Phatr3_J40550	1.16778	2.16e-06	2.4e-05	up
mSPX_P+/WT_P+	Phatr3_Jdraft1645	1.16716	3.65e-42	8.29e-40	up
mSPX_P+/WT_P+	Phatr3_J46607	1.16016	0.000126046	0.000941601	up
mSPX_P+/WT_P+	Phatr3_EG02544	1.15945	3.42e-57	1.07e-54	up
mSPX_P+/WT_P+	Phatr3_J37808	1.15745	0.00633297	0.0262277	up
mSPX_P+/WT_P+	Phatr3_J46657	1.15721	3.21e-09	6.08e-08	up
mSPX_P+/WT_P+	Phatr3_J28874	1.15674	7.87e-29	9.9e-27	up
mSPX_P+/WT_P+	Phatr3_J44224	1.15152	6.52e-22	5.21e-20	up
mSPX_P+/WT_P+	Phatr3_J42530	1.15071	4.17e-11	1.03e-09	up
mSPX_P+/WT_P+	Phatr3_J44874	1.15007	3e-05	0.000256258	up
mSPX_P+/WT_P+	Phatr3_J44987	1.14779	2.66e-17	1.57e-15	up
mSPX_P+/WT_P+	Phatr3_J37562	1.14656	2.83e-09	5.4e-08	up
mSPX_P+/WT_P+	Phatr3_EG02375	1.14431	1.19e-37	2.15e-35	up
mSPX_P+/WT_P+	Phatr3_J39766	1.14297	0.00862083	0.0336729	up
mSPX_P+/WT_P+	Phatr3_J54319	1.14243	9.05e-24	8.06e-22	up
mSPX_P+/WT_P+	Phatr3_J37957	1.14012	2.32e-05	0.000204158	up
mSPX_P+/WT_P+	Phatr3_J42507	1.13886	4.08e-17	2.37e-15	up
mSPX_P+/WT_P+	Phatr3_Jdraft1693	1.13467	6.46e-15	2.74e-13	up
mSPX_P+/WT_P+	Phatr3_J43314	1.13187	5.97e-15	2.56e-13	up
mSPX_P+/WT_P+	Phatr3_J38531	1.12373	0.000871033	0.00496343	up
mSPX_P+/WT_P+	Phatr3_J49894	1.12354	2.5e-14	1.01e-12	up
mSPX_P+/WT_P+	Phatr3_J44374	1.1174	1.45e-09	2.89e-08	up
mSPX_P+/WT_P+	Phatr3_J43481	1.11531	1.26e-13	4.58e-12	up
mSPX_P+/WT_P+	Phatr3_J33473	1.11485	2.43e-12	7.11e-11	up
mSPX_P+/WT_P+	Phatr3_J34800	1.11353	1.18e-12	3.61e-11	up
mSPX_P+/WT_P+	Phatr3_J22677	1.11232	9.99e-19	6.69e-17	up
mSPX_P+/WT_P+	Phatr3_Jdraft1274	1.11196	0.00760494	0.030458	up
mSPX_P+/WT_P+	Phatr3_J35332	1.10844	4.98e-09	9.07e-08	up
mSPX_P+/WT_P+	Phatr3_J36647	1.10742	0.0013551	0.00726087	up
mSPX_P+/WT_P+	Phatr3_J13031	1.10578	1.77e-07	2.42e-06	up
mSPX_P+/WT_P+	Phatr3_EG01268	1.09318	0.000113565	0.000858467	up
mSPX_P+/WT_P+	Phatr3_EG00142	1.09186	6.7e-14	2.54e-12	up
mSPX_P+/WT_P+	Phatr3_J13951	1.09104	3.73e-16	1.89e-14	up
mSPX_P+/WT_P+	Phatr3_EG02230	1.08923	8.97e-09	1.56e-07	up
mSPX_P+/WT_P+	Phatr3_J42949	1.08857	3.93e-34	6.23e-32	up
mSPX_P+/WT_P+	Phatr3_J48225	1.08397	0.00815584	0.0321869	up
mSPX_P+/WT_P+	Phatr3_J46511	1.08074	0.000285211	0.00191447	up
mSPX_P+/WT_P+	Phatr3_Jdraft1287	1.07744	4.52e-11	1.12e-09	up
mSPX_P+/WT_P+	Phatr3_J46822	1.07586	0.000348322	0.00226968	up
mSPX_P+/WT_P+	Phatr3_J47329	1.06909	1.82e-20	1.32e-18	up
mSPX_P+/WT_P+	Phatr3_EG01688	1.06744	1.88e-13	6.65e-12	up
mSPX_P+/WT_P+	Phatr3_J43162	1.06359	1.42e-13	5.06e-12	up
mSPX_P+/WT_P+	Phatr3_J43240	1.06147	3.12e-15	1.39e-13	up
mSPX_P+/WT_P+	Phatr3_J49442	1.05928	2.41e-08	3.91e-07	up
mSPX_P+/WT_P+	Phatr3_EG00327	1.05632	1.79e-23	1.57e-21	up
mSPX_P+/WT_P+	Phatr3_J45193	1.05449	0.000970804	0.00547247	up
mSPX_P+/WT_P+	Phatr3_Jdraft144	1.05361	2.03e-19	1.4e-17	up
mSPX_P+/WT_P+	Phatr3_J44172	1.04993	1.85e-06	2.08e-05	up
mSPX_P+/WT_P+	Phatr3_EG02597	1.04836	3.08e-15	1.38e-13	up
mSPX_P+/WT_P+	Phatr3_J45393	1.04468	1.94e-05	0.000173755	up
mSPX_P+/WT_P+	Phatr3_J15632	1.0391	1.23e-09	2.48e-08	up
mSPX_P+/WT_P+	Phatr3_J40322	1.0383	3.92e-05	0.000328831	up
mSPX_P+/WT_P+	Phatr3_J49310	1.03814	2.09e-13	7.27e-12	up
mSPX_P+/WT_P+	Phatr3_J13752	1.033	3.17e-08	5.02e-07	up
mSPX_P+/WT_P+	Phatr3_J28359	1.02903	5.48e-10	1.17e-08	up
mSPX_P+/WT_P+	Phatr3_J47795	1.02865	2.56e-17	1.52e-15	up
mSPX_P+/WT_P+	Phatr3_Jdraft1770	1.02413	1.67e-13	5.95e-12	up
mSPX_P+/WT_P+	Phatr3_J19586	1.02389	2.07e-13	7.22e-12	up
mSPX_P+/WT_P+	Phatr3_J44700	1.01696	0.00108837	0.00601541	up
mSPX_P+/WT_P+	Phatr3_J31925	1.01653	0.00271239	0.0130147	up
mSPX_P+/WT_P+	Phatr3_J1864	1.01652	3.54e-37	6.3e-35	up
mSPX_P+/WT_P+	Phatr3_J33920	1.01417	4.53e-13	1.49e-11	up
mSPX_P+/WT_P+	Phatr3_Jdraft1249	1.01127	4.9e-26	5.11e-24	up
mSPX_P+/WT_P+	Phatr3_Jdraft1601	1.01127	4.9e-26	5.11e-24	up
mSPX_P+/WT_P+	Phatr3_J41515	1.00872	4.32e-14	1.68e-12	up
mSPX_P+/WT_P+	Phatr3_J46796	1.00801	1.75e-13	6.18e-12	up
mSPX_P+/WT_P+	Phatr3_J47758	1.00391	2.94e-15	1.33e-13	up
mSPX_P+/WT_P+	Phatr3_J44705	1.00368	1.66e-14	6.84e-13	up
mSPX_P+/WT_P+	Phatr3_EG01908	1.00201	4.31e-27	4.8e-25	up
mSPX_P+/WT_P+	Phatr3_J51931	1.00059	1.5e-41	3.28e-39	up
mSPX_P+/WT_P+	Phatr3_EG01123	-1.00284	2.63e-05	0.000228536	down
mSPX_P+/WT_P+	Phatr3_J43223	-1.00741	1.73e-05	0.000156851	down
mSPX_P+/WT_P+	Phatr3_J49601	-1.01175	1.3e-12	3.98e-11	down
mSPX_P+/WT_P+	Phatr3_J48715	-1.01404	0.00711264	0.0288669	down
mSPX_P+/WT_P+	Phatr3_J33768	-1.01405	6.38e-08	9.61e-07	down
mSPX_P+/WT_P+	Phatr3_J48554	-1.0185	9.61e-24	8.5e-22	down
mSPX_P+/WT_P+	Phatr3_J39559	-1.01885	7.67e-06	7.54e-05	down
mSPX_P+/WT_P+	Phatr3_J32681	-1.02158	9.12e-06	8.82e-05	down
mSPX_P+/WT_P+	Phatr3_J38866	-1.02259	0.000699378	0.00411489	down
mSPX_P+/WT_P+	Phatr3_EG01499	-1.02802	0.000434618	0.00274397	down
mSPX_P+/WT_P+	Phatr3_J21548	-1.02914	1.65e-21	1.28e-19	down
mSPX_P+/WT_P+	Phatr3_J27246	-1.03288	1.43e-09	2.84e-08	down
mSPX_P+/WT_P+	Phatr3_J45662	-1.03775	2.74e-12	7.91e-11	down
mSPX_P+/WT_P+	Phatr3_J47497	-1.04001	9.81e-05	0.000756094	down
mSPX_P+/WT_P+	Phatr3_J52498	-1.04869	0.000280198	0.00188958	down
mSPX_P+/WT_P+	Phatr3_EG02356	-1.05154	2.06e-16	1.09e-14	down
mSPX_P+/WT_P+	Phatr3_J51953	-1.05188	0.0125817	0.0453984	down
mSPX_P+/WT_P+	Phatr3_EG02619	-1.05391	5.79e-09	1.04e-07	down
mSPX_P+/WT_P+	Phatr3_J48502	-1.0626	1.73e-14	7.08e-13	down
mSPX_P+/WT_P+	Phatr3_J45013	-1.063	2.26e-06	2.49e-05	down
mSPX_P+/WT_P+	Phatr3_J33726	-1.0647	1.07e-12	3.29e-11	down
mSPX_P+/WT_P+	Phatr3_J54986	-1.06543	0.000722073	0.0042355	down
mSPX_P+/WT_P+	Phatr3_J10319	-1.06677	3.33e-15	1.47e-13	down
mSPX_P+/WT_P+	Phatr3_J19579	-1.06963	2.28e-11	5.85e-10	down
mSPX_P+/WT_P+	Phatr3_J6834	-1.07074	7.7e-08	1.13e-06	down
mSPX_P+/WT_P+	Phatr3_J16334	-1.07346	1.87e-17	1.14e-15	down
mSPX_P+/WT_P+	Phatr3_J46850	-1.07364	1.1e-05	0.000105374	down
mSPX_P+/WT_P+	Phatr3_J23717	-1.07388	3.45e-11	8.67e-10	down
mSPX_P+/WT_P+	Phatr3_J47104	-1.07482	0.000940138	0.00533098	down
mSPX_P+/WT_P+	Phatr3_J37952	-1.07608	0.00192285	0.00974811	down
mSPX_P+/WT_P+	Phatr3_J34004	-1.07625	7.84e-05	0.000620403	down
mSPX_P+/WT_P+	Phatr3_J27278	-1.08117	5.98e-10	1.27e-08	down
mSPX_P+/WT_P+	Phatr3_J33646	-1.08403	0.00673461	0.0276035	down
mSPX_P+/WT_P+	Phatr3_J768	-1.08477	0.00184883	0.00944733	down
mSPX_P+/WT_P+	Phatr3_J12411	-1.08599	1.86e-18	1.22e-16	down
mSPX_P+/WT_P+	Phatr3_EG02647	-1.08802	2.74e-07	3.61e-06	down
mSPX_P+/WT_P+	Phatr3_J23444	-1.08911	6.36e-13	2.04e-11	down
mSPX_P+/WT_P+	Phatr3_J47006	-1.09005	2.55e-08	4.12e-07	down
mSPX_P+/WT_P+	Phatr3_J44748	-1.09392	6.72e-11	1.64e-09	down
mSPX_P+/WT_P+	Phatr3_J45961	-1.09669	1.75e-06	1.98e-05	down
mSPX_P+/WT_P+	Phatr3_J41030	-1.09731	3.02e-08	4.82e-07	down
mSPX_P+/WT_P+	Phatr3_J49237	-1.10213	2.5e-14	1.01e-12	down
mSPX_P+/WT_P+	Phatr3_J47360	-1.10901	0.000239908	0.00165647	down
mSPX_P+/WT_P+	Phatr3_EG01088	-1.11227	3.22e-15	1.43e-13	down
mSPX_P+/WT_P+	Phatr3_EG00606	-1.11455	0.000889071	0.00505626	down
mSPX_P+/WT_P+	Phatr3_J43234	-1.12094	8.39e-14	3.12e-12	down
mSPX_P+/WT_P+	Phatr3_J46928	-1.12315	2.53e-11	6.45e-10	down
mSPX_P+/WT_P+	Phatr3_Jdraft1367	-1.12833	8.88e-09	1.54e-07	down
mSPX_P+/WT_P+	Phatr3_J49379	-1.13607	4.57e-06	4.78e-05	down
mSPX_P+/WT_P+	Phatr3_EG00238	-1.13722	0.00615577	0.0256395	down
mSPX_P+/WT_P+	Phatr3_EG02067	-1.13769	0.000971235	0.00547247	down
mSPX_P+/WT_P+	Phatr3_J49613	-1.14133	0.0112294	0.0415467	down
mSPX_P+/WT_P+	Phatr3_EG00056	-1.14219	1.16e-07	1.65e-06	down
mSPX_P+/WT_P+	Phatr3_EG02005	-1.15051	0.00738847	0.029788	down
mSPX_P+/WT_P+	Phatr3_J35862	-1.15054	9.43e-06	9.1e-05	down
mSPX_P+/WT_P+	Phatr3_J48938	-1.15308	1.38e-11	3.67e-10	down
mSPX_P+/WT_P+	Phatr3_J40861	-1.15539	0.000452526	0.00284617	down
mSPX_P+/WT_P+	Phatr3_J19661	-1.15708	5.22e-21	3.93e-19	down
mSPX_P+/WT_P+	Phatr3_J49122	-1.16449	5.85e-06	5.91e-05	down
mSPX_P+/WT_P+	Phatr3_J28797	-1.17201	1.38e-07	1.93e-06	down
mSPX_P+/WT_P+	Phatr3_EG02110	-1.17418	5.94e-15	2.56e-13	down
mSPX_P+/WT_P+	Phatr3_J12902	-1.18174	1.14e-05	0.00010844	down
mSPX_P+/WT_P+	Phatr3_J32992	-1.19243	0.0105699	0.0396979	down
mSPX_P+/WT_P+	Phatr3_J39088	-1.19527	0.000956378	0.00540454	down
mSPX_P+/WT_P+	Phatr3_EG02360	-1.20491	4.31e-15	1.88e-13	down
mSPX_P+/WT_P+	Phatr3_J5396	-1.20511	1.88e-17	1.14e-15	down
mSPX_P+/WT_P+	Phatr3_EG01683	-1.20838	9.99e-05	0.000768344	down
mSPX_P+/WT_P+	Phatr3_J38015	-1.21423	2e-23	1.74e-21	down
mSPX_P+/WT_P+	Phatr3_J38124	-1.22396	1.72e-12	5.16e-11	down
mSPX_P+/WT_P+	Phatr3_J43579	-1.22483	6.92e-07	8.46e-06	down
mSPX_P+/WT_P+	Phatr3_J5902	-1.22526	1.6e-06	1.84e-05	down
mSPX_P+/WT_P+	Phatr3_J37689	-1.23016	2.96e-05	0.00025368	down
mSPX_P+/WT_P+	Phatr3_EG01744	-1.23171	7.51e-08	1.1e-06	down
mSPX_P+/WT_P+	Phatr3_EG02572	-1.23186	0.00385722	0.0173785	down
mSPX_P+/WT_P+	Phatr3_EG02382	-1.23564	3.05e-07	4e-06	down
mSPX_P+/WT_P+	Phatr3_J36611	-1.24335	0.00197689	0.00996102	down
mSPX_P+/WT_P+	Phatr3_J38903	-1.24723	0.000371314	0.00239257	down
mSPX_P+/WT_P+	Phatr3_J50567	-1.24908	5.21e-15	2.26e-13	down
mSPX_P+/WT_P+	Phatr3_J49777	-1.25197	6.45e-08	9.68e-07	down
mSPX_P+/WT_P+	Phatr3_J10438	-1.25672	6.64e-11	1.62e-09	down
mSPX_P+/WT_P+	Phatr3_EG00735	-1.26804	0.00128154	0.00692115	down
mSPX_P+/WT_P+	Phatr3_J48605	-1.27476	3.72e-05	0.000313272	down
mSPX_P+/WT_P+	Phatr3_J51120	-1.27623	1.58e-10	3.68e-09	down
mSPX_P+/WT_P+	Phatr3_J50171	-1.27955	1.69e-08	2.81e-07	down
mSPX_P+/WT_P+	Phatr3_EG02061	-1.29917	0.00642486	0.0265501	down
mSPX_P+/WT_P+	Phatr3_J43169	-1.30032	4.01e-15	1.77e-13	down
mSPX_P+/WT_P+	Phatr3_J45011	-1.30188	0.000335722	0.0022037	down
mSPX_P+/WT_P+	Phatr3_J55031	-1.30606	4.06e-10	8.84e-09	down
mSPX_P+/WT_P+	Phatr3_J21912	-1.31315	7.82e-05	0.000618698	down
mSPX_P+/WT_P+	Phatr3_J45996	-1.31639	0.000781693	0.00450534	down
mSPX_P+/WT_P+	Phatr3_J38427	-1.32372	0.0138073	0.048981	down
mSPX_P+/WT_P+	Phatr3_J48974	-1.32796	5.14e-10	1.1e-08	down
mSPX_P+/WT_P+	Phatr3_J38600	-1.32932	1.26e-07	1.78e-06	down
mSPX_P+/WT_P+	Phatr3_J33867	-1.33872	3.2e-09	6.07e-08	down
mSPX_P+/WT_P+	Phatr3_J4014	-1.33925	3.38e-09	6.38e-08	down
mSPX_P+/WT_P+	Phatr3_J45918	-1.34104	4.89e-14	1.89e-12	down
mSPX_P+/WT_P+	Phatr3_J55137	-1.34149	2.11e-16	1.11e-14	down
mSPX_P+/WT_P+	Phatr3_EG00765	-1.34302	1.54e-07	2.14e-06	down
mSPX_P+/WT_P+	Phatr3_J43365	-1.34886	9.17e-26	9.48e-24	down
mSPX_P+/WT_P+	Phatr3_J43233	-1.35029	1.03e-24	9.93e-23	down
mSPX_P+/WT_P+	Phatr3_J39253	-1.35037	1.48e-05	0.000136177	down
mSPX_P+/WT_P+	Phatr3_J35224	-1.35134	0.000508411	0.00314135	down
mSPX_P+/WT_P+	Phatr3_J16142	-1.35164	2.15e-07	2.89e-06	down
mSPX_P+/WT_P+	Phatr3_EG00938	-1.35168	4.34e-06	4.54e-05	down
mSPX_P+/WT_P+	Phatr3_J23658	-1.35715	4.84e-26	5.11e-24	down
mSPX_P+/WT_P+	Phatr3_J9709	-1.36328	8.4e-17	4.72e-15	down
mSPX_P+/WT_P+	Phatr3_J35625	-1.37239	4.04e-09	7.55e-08	down
mSPX_P+/WT_P+	Phatr3_J44868	-1.37384	6.94e-08	1.03e-06	down
mSPX_P+/WT_P+	Phatr3_J41545	-1.3757	5.27e-08	8.06e-07	down
mSPX_P+/WT_P+	Phatr3_J48423	-1.37601	4.45e-18	2.88e-16	down
mSPX_P+/WT_P+	Phatr3_J46528	-1.37657	0.00892038	0.0346841	down
mSPX_P+/WT_P+	Phatr3_J40475	-1.3845	0.0134452	0.0479463	down
mSPX_P+/WT_P+	Phatr3_J55138	-1.38523	7.92e-16	3.82e-14	down
mSPX_P+/WT_P+	Phatr3_J54987	-1.38661	3.18e-06	3.42e-05	down
mSPX_P+/WT_P+	Phatr3_J51305	-1.38862	2.17e-06	2.41e-05	down
mSPX_P+/WT_P+	Phatr3_J53935	-1.39875	4.05e-15	1.78e-13	down
mSPX_P+/WT_P+	Phatr3_J33459	-1.41044	0.00960468	0.036687	down
mSPX_P+/WT_P+	Phatr3_J35102	-1.43021	0.00118926	0.00648022	down
mSPX_P+/WT_P+	Phatr3_J32487	-1.4413	1.26e-06	1.48e-05	down
mSPX_P+/WT_P+	Phatr3_J49984	-1.46458	0.00326165	0.015143	down
mSPX_P+/WT_P+	Phatr3_EG01554	-1.48602	5.16e-07	6.44e-06	down
mSPX_P+/WT_P+	Phatr3_J36377	-1.48753	6.9e-05	0.000552889	down
mSPX_P+/WT_P+	Phatr3_J41318	-1.49166	0.00201492	0.0100999	down
mSPX_P+/WT_P+	Phatr3_J34085	-1.4927	3.49e-10	7.68e-09	down
mSPX_P+/WT_P+	Phatr3_EG01199	-1.49346	0.00556363	0.0235889	down
mSPX_P+/WT_P+	Phatr3_J40135	-1.49594	1.03e-08	1.76e-07	down
mSPX_P+/WT_P+	Phatr3_EG02483	-1.49942	3.72e-17	2.17e-15	down
mSPX_P+/WT_P+	Phatr3_J37674	-1.50041	1.81e-15	8.43e-14	down
mSPX_P+/WT_P+	Phatr3_J43087	-1.51913	7.57e-07	9.18e-06	down
mSPX_P+/WT_P+	Phatr3_J54982	-1.51921	1.15e-15	5.46e-14	down
mSPX_P+/WT_P+	Phatr3_Jdraft1453	-1.52106	1.75e-07	2.4e-06	down
mSPX_P+/WT_P+	Phatr3_J25127	-1.52277	0.00280101	0.0133414	down
mSPX_P+/WT_P+	Phatr3_J37367	-1.52836	1.3e-14	5.38e-13	down
mSPX_P+/WT_P+	Phatr3_J46539	-1.52839	2.31e-28	2.73e-26	down
mSPX_P+/WT_P+	Phatr3_Jdraft1820	-1.5403	6.75e-21	5.01e-19	down
mSPX_P+/WT_P+	Phatr3_J48915	-1.54323	1.1e-05	0.000105718	down
mSPX_P+/WT_P+	Phatr3_J31834	-1.54775	2.75e-07	3.63e-06	down
mSPX_P+/WT_P+	Phatr3_J20608	-1.57276	2.66e-11	6.75e-10	down
mSPX_P+/WT_P+	Phatr3_J9634	-1.5729	0.00123974	0.00672361	down
mSPX_P+/WT_P+	Phatr3_J47730	-1.58291	1.59e-12	4.78e-11	down
mSPX_P+/WT_P+	Phatr3_EG00922	-1.58494	4.44e-09	8.19e-08	down
mSPX_P+/WT_P+	Phatr3_J18228	-1.58583	2.94e-15	1.33e-13	down
mSPX_P+/WT_P+	Phatr3_EG01913	-1.58634	3.02e-09	5.74e-08	down
mSPX_P+/WT_P+	Phatr3_J39392	-1.59525	0.000397428	0.00254244	down
mSPX_P+/WT_P+	Phatr3_J7136	-1.60449	1.52e-16	8.29e-15	down
mSPX_P+/WT_P+	Phatr3_Jdraft1443	-1.60561	2.03e-05	0.000181395	down
mSPX_P+/WT_P+	Phatr3_J7866	-1.61539	4.9e-07	6.15e-06	down
mSPX_P+/WT_P+	Phatr3_J17504	-1.61732	9.57e-56	2.84e-53	down
mSPX_P+/WT_P+	Phatr3_J33530	-1.62137	6.19e-10	1.31e-08	down
mSPX_P+/WT_P+	Phatr3_J43766	-1.62225	1.05e-13	3.86e-12	down
mSPX_P+/WT_P+	Phatr3_J49576	-1.64502	0.00312142	0.0146114	down
mSPX_P+/WT_P+	Phatr3_J44390	-1.64601	2.94e-07	3.87e-06	down
mSPX_P+/WT_P+	Phatr3_J31433	-1.6491	3.59e-50	9.25e-48	down
mSPX_P+/WT_P+	Phatr3_J33624	-1.65978	0.00211316	0.0105195	down
mSPX_P+/WT_P+	Phatr3_J45721	-1.66822	0.00794352	0.0314777	down
mSPX_P+/WT_P+	Phatr3_J16481	-1.67487	2.69e-05	0.000233219	down
mSPX_P+/WT_P+	Phatr3_J44153	-1.68351	7.37e-23	6.28e-21	down
mSPX_P+/WT_P+	Phatr3_J47260	-1.70191	0.00106784	0.00592169	down
mSPX_P+/WT_P+	Phatr3_EG01955	-1.70751	1.27e-25	1.26e-23	down
mSPX_P+/WT_P+	Phatr3_J39265	-1.7076	0.000792618	0.00456149	down
mSPX_P+/WT_P+	Phatr3_J37765	-1.7237	5.02e-06	5.18e-05	down
mSPX_P+/WT_P+	Phatr3_J7660	-1.74864	9.62e-12	2.61e-10	down
mSPX_P+/WT_P+	Phatr3_J50021	-1.75461	9.63e-14	3.57e-12	down
mSPX_P+/WT_P+	Phatr3_J49605	-1.75477	6.18e-06	6.22e-05	down
mSPX_P+/WT_P+	Phatr3_J48104	-1.77369	3.31e-06	3.55e-05	down
mSPX_P+/WT_P+	Phatr3_J26635	-1.77563	3.26e-22	2.62e-20	down
mSPX_P+/WT_P+	Phatr3_J36794	-1.78787	0.00185305	0.00946469	down
mSPX_P+/WT_P+	Phatr3_J54920	-1.79436	2.07e-24	1.95e-22	down
mSPX_P+/WT_P+	Phatr3_J44759	-1.79925	1.11e-10	2.63e-09	down
mSPX_P+/WT_P+	Phatr3_J14412	-1.79953	5.62e-27	6.2e-25	down
mSPX_P+/WT_P+	Phatr3_J37425	-1.80955	6.29e-09	1.12e-07	down
mSPX_P+/WT_P+	Phatr3_J46474	-1.81036	6.78e-06	6.72e-05	down
mSPX_P+/WT_P+	Phatr3_J42247	-1.81215	1.1e-11	2.97e-10	down
mSPX_P+/WT_P+	Phatr3_J37892	-1.81753	0.00351259	0.0160697	down
mSPX_P+/WT_P+	Phatr3_J46346	-1.83461	3.8e-05	0.000319674	down
mSPX_P+/WT_P+	Phatr3_J49229	-1.84299	1.4e-18	9.35e-17	down
mSPX_P+/WT_P+	Phatr3_J16940	-1.84425	1.16e-05	0.000110103	down
mSPX_P+/WT_P+	Phatr3_J31876	-1.86388	4.33e-06	4.53e-05	down
mSPX_P+/WT_P+	Phatr3_J10068	-1.87348	1.14e-17	7.17e-16	down
mSPX_P+/WT_P+	Phatr3_J40874	-1.87438	2.24e-05	0.000198515	down
mSPX_P+/WT_P+	Phatr3_J36528	-1.87985	0.00334124	0.0154259	down
mSPX_P+/WT_P+	Phatr3_J46508	-1.8935	0.000212874	0.00149115	down
mSPX_P+/WT_P+	Phatr3_J48379	-1.90822	2.65e-15	1.22e-13	down
mSPX_P+/WT_P+	Phatr3_J48425	-1.91145	7.25e-08	1.08e-06	down
mSPX_P+/WT_P+	Phatr3_J39554	-1.93069	3.85e-05	0.000323155	down
mSPX_P+/WT_P+	Phatr3_EG01194	-1.9562	7.36e-15	3.1e-13	down
mSPX_P+/WT_P+	Phatr3_J33840	-1.95761	0.000130066	0.000965406	down
mSPX_P+/WT_P+	Phatr3_J13232	-1.98028	2.4e-45	5.68e-43	down
mSPX_P+/WT_P+	Phatr3_J38534	-1.99661	5.65e-07	7e-06	down
mSPX_P+/WT_P+	Phatr3_J47103	-1.99924	1.69e-09	3.35e-08	down
mSPX_P+/WT_P+	Phatr3_J49937	-2.00536	7.61e-12	2.11e-10	down
mSPX_P+/WT_P+	Phatr3_J35579	-2.00578	1.46e-17	9.04e-16	down
mSPX_P+/WT_P+	Phatr3_J47785	-2.00629	1.39e-07	1.95e-06	down
mSPX_P+/WT_P+	Phatr3_J35637	-2.00809	8.61e-08	1.25e-06	down
mSPX_P+/WT_P+	Phatr3_J35638	-2.0176	9.3e-06	8.99e-05	down
mSPX_P+/WT_P+	Phatr3_J38149	-2.02474	1.78e-06	2.02e-05	down
mSPX_P+/WT_P+	Phatr3_Jdraft1777	-2.03308	2.92e-13	9.91e-12	down
mSPX_P+/WT_P+	Phatr3_J30113	-2.03662	7.97e-22	6.28e-20	down
mSPX_P+/WT_P+	Phatr3_J34965	-2.03809	4.8e-29	6.18e-27	down
mSPX_P+/WT_P+	Phatr3_J37655	-2.04732	0.000585285	0.00355007	down
mSPX_P+/WT_P+	Phatr3_J46239	-2.06651	1.75e-09	3.45e-08	down
mSPX_P+/WT_P+	Phatr3_EG00380	-2.07064	0.00109792	0.00606525	down
mSPX_P+/WT_P+	Phatr3_J33648	-2.07605	0.0102169	0.0386102	down
mSPX_P+/WT_P+	Phatr3_EG02400	-2.09745	6.03e-06	6.08e-05	down
mSPX_P+/WT_P+	Phatr3_EG01769	-2.10945	0.00103711	0.00579851	down
mSPX_P+/WT_P+	Phatr3_EG02008	-2.12811	0.00399694	0.0179404	down
mSPX_P+/WT_P+	Phatr3_J16595	-2.13477	3.1e-05	0.000263862	down
mSPX_P+/WT_P+	Phatr3_Jdraft1528	-2.16714	1.42e-22	1.17e-20	down
mSPX_P+/WT_P+	Phatr3_J45443	-2.17076	1.31e-13	4.72e-12	down
mSPX_P+/WT_P+	Phatr3_J49514	-2.17135	0.000736069	0.00429151	down
mSPX_P+/WT_P+	Phatr3_EG01735	-2.1763	0.00113151	0.00621523	down
mSPX_P+/WT_P+	Phatr3_EG01086	-2.17694	4.95e-11	1.22e-09	down
mSPX_P+/WT_P+	Phatr3_J36529	-2.19253	4.04e-12	1.15e-10	down
mSPX_P+/WT_P+	Phatr3_J35587	-2.19848	5.37e-09	9.69e-08	down
mSPX_P+/WT_P+	Phatr3_J46519	-2.20013	0.000379374	0.00243907	down
mSPX_P+/WT_P+	Phatr3_J38627	-2.22159	1.14e-09	2.3e-08	down
mSPX_P+/WT_P+	Phatr3_J42861	-2.26364	8.47e-22	6.62e-20	down
mSPX_P+/WT_P+	Phatr3_J45565	-2.26544	5.03e-10	1.08e-08	down
mSPX_P+/WT_P+	Phatr3_J39785	-2.27465	2.8e-10	6.23e-09	down
mSPX_P+/WT_P+	Phatr3_J40692	-2.27565	4.41e-09	8.16e-08	down
mSPX_P+/WT_P+	Phatr3_J49275	-2.27776	5.23e-07	6.51e-06	down
mSPX_P+/WT_P+	Phatr3_EG02309	-2.28084	5.82e-21	4.34e-19	down
mSPX_P+/WT_P+	Phatr3_J43971	-2.32044	2.54e-08	4.11e-07	down
mSPX_P+/WT_P+	Phatr3_J41423	-2.32522	1.79e-117	1.48e-114	down
mSPX_P+/WT_P+	Phatr3_J46336	-2.34866	7.84e-47	1.93e-44	down
mSPX_P+/WT_P+	Phatr3_J33730	-2.37761	2.14e-05	0.000189944	down
mSPX_P+/WT_P+	Phatr3_J39107	-2.38159	0.000388682	0.00249321	down
mSPX_P+/WT_P+	Phatr3_J5465	-2.39688	0.0020052	0.0100555	down
mSPX_P+/WT_P+	Phatr3_J10567	-2.40903	9.26e-07	1.1e-05	down
mSPX_P+/WT_P+	Phatr3_J37726	-2.42677	1.98e-07	2.68e-06	down
mSPX_P+/WT_P+	Phatr3_EG00678	-2.43235	0.000261173	0.00178204	down
mSPX_P+/WT_P+	Phatr3_J30246	-2.43653	2.32e-34	3.74e-32	down
mSPX_P+/WT_P+	Phatr3_EG01907	-2.49491	8.56e-16	4.11e-14	down
mSPX_P+/WT_P+	Phatr3_Jdraft1806	-2.50992	1.68e-09	3.33e-08	down
mSPX_P+/WT_P+	Phatr3_J44251	-2.59955	3.88e-79	1.67e-76	down
mSPX_P+/WT_P+	Phatr3_J8511	-2.61814	0.000115015	0.000868161	down
mSPX_P+/WT_P+	Phatr3_J41403	-2.62012	0.000539966	0.00330458	down
mSPX_P+/WT_P+	Phatr3_J33054	-2.65209	4e-05	0.000334794	down
mSPX_P+/WT_P+	Phatr3_J35154	-2.67369	4.96e-12	1.4e-10	down
mSPX_P+/WT_P+	Phatr3_J35939	-2.67756	3.53e-47	8.88e-45	down
mSPX_P+/WT_P+	Phatr3_EG00800	-2.6776	0.00272968	0.0130824	down
mSPX_P+/WT_P+	Phatr3_J13107	-2.68702	3.06e-36	5.28e-34	down
mSPX_P+/WT_P+	Phatr3_J39474	-2.71396	0.000258585	0.00176751	down
mSPX_P+/WT_P+	Phatr3_J52648	-2.75135	7.17e-29	9.12e-27	down
mSPX_P+/WT_P+	Phatr3_J34433	-2.76259	5.22e-09	9.45e-08	down
mSPX_P+/WT_P+	Phatr3_J25769	-2.78234	1.16e-21	9e-20	down
mSPX_P+/WT_P+	Phatr3_J55209	-2.80287	9.35e-64	3.61e-61	down
mSPX_P+/WT_P+	Phatr3_EG00210	-2.80482	2.51e-06	2.74e-05	down
mSPX_P+/WT_P+	Phatr3_EG00217	-2.89948	1.67e-80	7.43e-78	down
mSPX_P+/WT_P+	Phatr3_J39760	-3.01376	2e-34	3.27e-32	down
mSPX_P+/WT_P+	Phatr3_J38213	-3.02172	2.61e-09	5.01e-08	down
mSPX_P+/WT_P+	Phatr3_J38978	-3.14979	3.72e-07	4.76e-06	down
mSPX_P+/WT_P+	Phatr3_J38113	-3.23603	0.000513622	0.00317016	down
mSPX_P+/WT_P+	Phatr3_EG00239	-3.26863	2.64e-08	4.26e-07	down
mSPX_P+/WT_P+	Phatr3_EG02278	-3.27253	5.7e-17	3.28e-15	down
mSPX_P+/WT_P+	Phatr3_J45975	-3.38302	2.39e-09	4.61e-08	down
mSPX_P+/WT_P+	Phatr3_J34790	-3.42259	0.00846798	0.0332263	down
mSPX_P+/WT_P+	Phatr3_J32455	-3.49691	7.96e-11	1.92e-09	down
mSPX_P+/WT_P+	Phatr3_EG01121	-3.59464	1.85e-09	3.63e-08	down
mSPX_P+/WT_P+	Phatr3_J37580	-3.59868	7.67e-10	1.59e-08	down
mSPX_P+/WT_P+	Phatr3_J37652	-3.71323	3.84e-28	4.5e-26	down
mSPX_P+/WT_P+	Phatr3_J50187	-3.83585	0.00172897	0.00892078	down
mSPX_P+/WT_P+	Phatr3_EG01911	-3.86623	7.43e-14	2.81e-12	down
mSPX_P+/WT_P+	Phatr3_J45633	-3.96922	5.76e-05	0.00046892	down
mSPX_P+/WT_P+	Phatr3_J36007	-3.97906	1.06e-14	4.45e-13	down
mSPX_P+/WT_P+	Phatr3_EG02511	-3.99902	4.87e-06	5.05e-05	down
mSPX_P+/WT_P+	Phatr3_Jdraft1234	-4.4133	1.42e-07	1.99e-06	down
mSPX_P+/WT_P+	Phatr3_EG00348	-4.42723	0.00686811	0.0280614	down
mSPX_P+/WT_P+	Phatr3_EG00904	-4.42902	0.00604556	0.0252805	down
mSPX_P+/WT_P+	Phatr3_J40280	-4.62088	0.0041062	0.0183433	down
mSPX_P+/WT_P+	Phatr3_J39269	-5.06103	5.47e-259	9.05e-256	down
mSPX_P+/WT_P+	Phatr3_J12405	-5.15075	9.46e-05	0.000731638	down
mSPX_P+/WT_P+	Phatr3_Jdraft1517	-5.20643	0.000318065	0.00211053	down
mSPX_P+/WT_P+	Phatr3_J45031	-6.64255	2.71e-07	3.58e-06	down
mSPX_P+/WT_P+	Phatr3_J35237	-7.75025	2.82e-10	6.26e-09	down
mSPX_P+/WT_P+	Phatr3_EG00414	-8.06417	3.74e-11	9.38e-10	down
mSPX_P+/WT_P+	Phatr3_EG00363	-8.45415	2.97e-12	8.51e-11	down
mSPX_P+/WT_P+	Phatr3_EG00371	-8.71924	4.85e-13	1.58e-11	down
mSPX_P-/WT_P-	Phatr3_J34724	8.63925	3.28e-12	4.1e-11	up
mSPX_P-/WT_P-	Phatr3_J45944	2.84756	1.6e-13	2.24e-12	up
mSPX_P-/WT_P-	Phatr3_J48827	2.72538	6.62e-11	7.36e-10	up
mSPX_P-/WT_P-	Phatr3_J41194	2.58722	0.00963105	0.0258457	up
mSPX_P-/WT_P-	Phatr3_J39429	2.48214	2.48e-06	1.51e-05	up
mSPX_P-/WT_P-	Phatr3_J34611	2.47895	6.47e-14	9.38e-13	up
mSPX_P-/WT_P-	Phatr3_J35158	2.43509	2.58e-250	1.49e-246	up
mSPX_P-/WT_P-	Phatr3_J37837	2.43125	3.16e-40	2.25e-38	up
mSPX_P-/WT_P-	Phatr3_EG00996	2.42458	0.0129909	0.0335563	up
mSPX_P-/WT_P-	Phatr3_J35876	2.21863	6.28e-52	7.99e-50	up
mSPX_P-/WT_P-	Phatr3_J47796	2.20604	1.55e-74	5.61e-72	up
mSPX_P-/WT_P-	Phatr3_J46943	2.1989	1.06e-29	4.5e-28	up
mSPX_P-/WT_P-	Phatr3_EG00605	2.19433	1.5e-26	5.37e-25	up
mSPX_P-/WT_P-	Phatr3_J43483	2.14227	2.34e-106	3.01e-103	up
mSPX_P-/WT_P-	Phatr3_J47760	2.13544	9.86e-89	6.72e-86	up
mSPX_P-/WT_P-	Phatr3_J43503	2.08526	4e-30	1.76e-28	up
mSPX_P-/WT_P-	Phatr3_EG00958	2.08387	0.0124648	0.0323198	up
mSPX_P-/WT_P-	Phatr3_J35627	2.06727	1.68e-25	5.6e-24	up
mSPX_P-/WT_P-	Phatr3_J41562	2.00577	5.84e-20	1.34e-18	up
mSPX_P-/WT_P-	Phatr3_J32914	1.96973	4.08e-36	2.53e-34	up
mSPX_P-/WT_P-	Phatr3_J41316	1.95746	1.25e-10	1.34e-09	up
mSPX_P-/WT_P-	Phatr3_J18180	1.9105	2.69e-34	1.46e-32	up
mSPX_P-/WT_P-	Phatr3_J44195	1.88037	7.85e-99	9.1e-96	up
mSPX_P-/WT_P-	Phatr3_J44029	1.87986	5.34e-71	1.51e-68	up
mSPX_P-/WT_P-	Phatr3_J22315	1.86696	7.46e-67	1.76e-64	up
mSPX_P-/WT_P-	Phatr3_J47329	1.86217	1.28e-81	6.17e-79	up
mSPX_P-/WT_P-	Phatr3_EG00230	1.84983	0.000721098	0.00266813	up
mSPX_P-/WT_P-	Phatr3_J54569	1.83815	9.42e-10	9.22e-09	up
mSPX_P-/WT_P-	Phatr3_J47256	1.838	8.08e-135	1.87e-131	up
mSPX_P-/WT_P-	Phatr3_J37038	1.83735	0.00340106	0.010569	up
mSPX_P-/WT_P-	Phatr3_J37659	1.8347	0.00052683	0.0020203	up
mSPX_P-/WT_P-	Phatr3_EG00582	1.83159	8.78e-55	1.29e-52	up
mSPX_P-/WT_P-	Phatr3_J44900	1.81381	1.06e-98	1.12e-95	up
mSPX_P-/WT_P-	Phatr3_J37509	1.8108	8.76e-67	2.03e-64	up
mSPX_P-/WT_P-	Phatr3_J47674	1.79742	7.34e-17	1.37e-15	up
mSPX_P-/WT_P-	Phatr3_EG00775	1.79125	0.001653	0.00560105	up
mSPX_P-/WT_P-	Phatr3_J42882	1.78939	1.86e-67	4.48e-65	up
mSPX_P-/WT_P-	Phatr3_EG00326	1.77986	3.45e-08	2.73e-07	up
mSPX_P-/WT_P-	Phatr3_J50738	1.77094	3e-20	7.07e-19	up
mSPX_P-/WT_P-	Phatr3_J40163	1.76409	1.11e-61	2.22e-59	up
mSPX_P-/WT_P-	Phatr3_J47748	1.75984	2.52e-19	5.56e-18	up
mSPX_P-/WT_P-	Phatr3_EG02613	1.74482	3.47e-98	3.35e-95	up
mSPX_P-/WT_P-	Phatr3_EG01067	1.72705	1.03e-24	3.26e-23	up
mSPX_P-/WT_P-	Phatr3_J49442	1.69618	4.92e-21	1.22e-19	up
mSPX_P-/WT_P-	Phatr3_EG01604	1.68539	1.72e-08	1.42e-07	up
mSPX_P-/WT_P-	Phatr3_J44732	1.68189	0.0151728	0.0383487	up
mSPX_P-/WT_P-	Phatr3_J42870	1.67833	2.11e-11	2.46e-10	up
mSPX_P-/WT_P-	Phatr3_J45112	1.67218	2.36e-06	1.44e-05	up
mSPX_P-/WT_P-	Phatr3_EG01828	1.66355	5.4e-22	1.43e-20	up
mSPX_P-/WT_P-	Phatr3_J37957	1.6603	5.5e-36	3.37e-34	up
mSPX_P-/WT_P-	Phatr3_J13951	1.64065	2.8e-81	1.3e-78	up
mSPX_P-/WT_P-	Phatr3_J49701	1.63514	2.47e-16	4.41e-15	up
mSPX_P-/WT_P-	Phatr3_J49188	1.62359	3.5e-27	1.28e-25	up
mSPX_P-/WT_P-	Phatr3_J44487	1.61354	1.73e-22	4.78e-21	up
mSPX_P-/WT_P-	Phatr3_J7679	1.61261	2.53e-82	1.27e-79	up
mSPX_P-/WT_P-	Phatr3_J43232	1.60164	4.4e-07	2.99e-06	up
mSPX_P-/WT_P-	Phatr3_J47239	1.5994	5.2e-72	1.55e-69	up
mSPX_P-/WT_P-	Phatr3_EG00459	1.59199	3.63e-16	6.39e-15	up
mSPX_P-/WT_P-	Phatr3_J38112	1.59187	9.61e-08	7.18e-07	up
mSPX_P-/WT_P-	Phatr3_J49282	1.58916	2.48e-43	2.08e-41	up
mSPX_P-/WT_P-	Phatr3_J43285	1.58557	2.11e-54	3.01e-52	up
mSPX_P-/WT_P-	Phatr3_EG02028	1.58491	4.52e-33	2.3e-31	up
mSPX_P-/WT_P-	Phatr3_J42530	1.58419	5.6e-48	6.06e-46	up
mSPX_P-/WT_P-	Phatr3_J31584	1.57758	3.99e-40	2.8e-38	up
mSPX_P-/WT_P-	Phatr3_Jdraft144	1.57678	8.97e-68	2.21e-65	up
mSPX_P-/WT_P-	Phatr3_J48882	1.57627	5.6e-12	6.87e-11	up
mSPX_P-/WT_P-	Phatr3_J40162	1.56262	8.22e-19	1.74e-17	up
mSPX_P-/WT_P-	Phatr3_J42528	1.56204	4.45e-40	3.09e-38	up
mSPX_P-/WT_P-	Phatr3_J50492	1.55715	3.01e-95	2.68e-92	up
mSPX_P-/WT_P-	Phatr3_J26862	1.55491	1.14e-38	7.44e-37	up
mSPX_P-/WT_P-	Phatr3_J38809	1.55469	0.000176701	0.000759866	up
mSPX_P-/WT_P-	Phatr3_J50498	1.54164	6.41e-69	1.69e-66	up
mSPX_P-/WT_P-	Phatr3_J44942	1.54034	1.98e-40	1.43e-38	up
mSPX_P-/WT_P-	Phatr3_J47332	1.52454	7.02e-87	4.28e-84	up
mSPX_P-/WT_P-	Phatr3_EG01919	1.51993	4.91e-41	3.77e-39	up
mSPX_P-/WT_P-	Phatr3_J48383	1.51425	4.74e-27	1.72e-25	up
mSPX_P-/WT_P-	Phatr3_J41515	1.51207	1.16e-106	1.67e-103	up
mSPX_P-/WT_P-	EPrPhatr3G00000013176	1.50761	2.9e-14	4.34e-13	up
mSPX_P-/WT_P-	Phatr3_J49735	1.50558	9.31e-32	4.42e-30	up
mSPX_P-/WT_P-	EPrPhatr3G00000013185	1.5024	6.41e-12	7.79e-11	up
mSPX_P-/WT_P-	Phatr3_J49148	1.49323	3.5e-88	2.25e-85	up
mSPX_P-/WT_P-	Phatr3_EG00223	1.49209	7.64e-14	1.1e-12	up
mSPX_P-/WT_P-	Phatr3_EG01184	1.48582	4.33e-34	2.31e-32	up
mSPX_P-/WT_P-	Phatr3_J49454	1.47774	1.35e-24	4.23e-23	up
mSPX_P-/WT_P-	Phatr3_J11811	1.47363	8.75e-21	2.12e-19	up
mSPX_P-/WT_P-	Phatr3_J43814	1.46802	4.48e-80	1.92e-77	up
mSPX_P-/WT_P-	Phatr3_J42871	1.46336	3.81e-122	7.35e-119	up
mSPX_P-/WT_P-	Phatr3_J34209	1.45864	2.96e-41	2.3e-39	up
mSPX_P-/WT_P-	Phatr3_EG01877	1.45145	1.6e-11	1.89e-10	up
mSPX_P-/WT_P-	Phatr3_J42872	1.44759	1.69e-93	1.4e-90	up
mSPX_P-/WT_P-	Phatr3_J50462	1.44001	0.00405795	0.0122585	up
mSPX_P-/WT_P-	Phatr3_J13752	1.43912	1.4e-27	5.29e-26	up
mSPX_P-/WT_P-	Phatr3_J43138	1.43733	1.2e-53	1.68e-51	up
mSPX_P-/WT_P-	Phatr3_J45824	1.43403	3.09e-58	5.51e-56	up
mSPX_P-/WT_P-	Phatr3_EG02422	1.42904	4.67e-34	2.48e-32	up
mSPX_P-/WT_P-	Phatr3_J13582	1.42452	6.56e-78	2.62e-75	up
mSPX_P-/WT_P-	Phatr3_J49665	1.42259	2.84e-68	7.14e-66	up
mSPX_P-/WT_P-	Phatr3_J43481	1.42012	7.09e-40	4.89e-38	up
mSPX_P-/WT_P-	Phatr3_J34208	1.4121	6.06e-32	2.94e-30	up
mSPX_P-/WT_P-	Phatr3_J39432	1.40805	1.81e-147	5.24e-144	up
mSPX_P-/WT_P-	Phatr3_J48329	1.4037	1.2e-25	4.04e-24	up
mSPX_P-/WT_P-	Phatr3_EG00570	1.40037	1.66e-80	7.4e-78	up
mSPX_P-/WT_P-	Phatr3_J40441	1.39313	4.5e-46	4.38e-44	up
mSPX_P-/WT_P-	Phatr3_J47300	1.39168	1.49e-23	4.37e-22	up
mSPX_P-/WT_P-	Phatr3_J39885	1.38576	0.0174066	0.0431256	up
mSPX_P-/WT_P-	Phatr3_J13123	1.37496	7.3e-44	6.36e-42	up
mSPX_P-/WT_P-	Phatr3_EG00740	1.37443	9.76e-16	1.65e-14	up
mSPX_P-/WT_P-	Phatr3_EG00327	1.37232	3.82e-73	1.2e-70	up
mSPX_P-/WT_P-	Phatr3_EG01403	1.36942	1.64e-46	1.65e-44	up
mSPX_P-/WT_P-	Phatr3_EG02455	1.36733	2.98e-20	7.03e-19	up
mSPX_P-/WT_P-	Phatr3_J12416	1.36276	2.51e-40	1.81e-38	up
mSPX_P-/WT_P-	Phatr3_J42586	1.36051	4.46e-48	4.88e-46	up
mSPX_P-/WT_P-	Phatr3_J14785	1.36007	8.28e-08	6.24e-07	up
mSPX_P-/WT_P-	Phatr3_EG00399	1.35637	4.33e-09	3.89e-08	up
mSPX_P-/WT_P-	Phatr3_J49085	1.35054	2.14e-34	1.17e-32	up
mSPX_P-/WT_P-	Phatr3_EG00791	1.34764	1.9e-21	4.87e-20	up
mSPX_P-/WT_P-	Phatr3_J44652	1.3463	1.84e-47	1.94e-45	up
mSPX_P-/WT_P-	Phatr3_J42447	1.34256	2.01e-52	2.65e-50	up
mSPX_P-/WT_P-	Phatr3_J47761	1.33929	3.75e-14	5.57e-13	up
mSPX_P-/WT_P-	Phatr3_J47390	1.33732	4.61e-51	5.68e-49	up
mSPX_P-/WT_P-	Phatr3_J47157	1.33587	3e-32	1.47e-30	up
mSPX_P-/WT_P-	Phatr3_J13076	1.33494	1.22e-07	8.98e-07	up
mSPX_P-/WT_P-	Phatr3_J9266	1.33257	1.37e-28	5.46e-27	up
mSPX_P-/WT_P-	Phatr3_J44077	1.33042	1.2e-41	9.38e-40	up
mSPX_P-/WT_P-	Phatr3_draftJ1541	1.32898	1.74e-08	1.44e-07	up
mSPX_P-/WT_P-	Phatr3_J36981	1.32842	9.21e-35	5.13e-33	up
mSPX_P-/WT_P-	Phatr3_J46717	1.32832	1.13e-06	7.21e-06	up
mSPX_P-/WT_P-	Phatr3_J44973	1.32291	1.85e-62	3.84e-60	up
mSPX_P-/WT_P-	Phatr3_J44341	1.31275	3.21e-34	1.72e-32	up
mSPX_P-/WT_P-	Phatr3_J46768	1.3109	4.32e-21	1.08e-19	up
mSPX_P-/WT_P-	Phatr3_J55096	1.30946	1.19e-40	8.7e-39	up
mSPX_P-/WT_P-	Phatr3_J48253	1.30367	3.06e-53	4.17e-51	up
mSPX_P-/WT_P-	Phatr3_J33610	1.30171	4.13e-46	4.05e-44	up
mSPX_P-/WT_P-	Phatr3_J34307	1.29428	2.28e-07	1.61e-06	up
mSPX_P-/WT_P-	Phatr3_J42510	1.28306	1.06e-61	2.16e-59	up
mSPX_P-/WT_P-	Phatr3_EG01701	1.27797	7.15e-56	1.12e-53	up
mSPX_P-/WT_P-	Phatr3_J50619	1.27781	7.16e-19	1.53e-17	up
mSPX_P-/WT_P-	Phatr3_J23811	1.2739	3.97e-86	2.3e-83	up
mSPX_P-/WT_P-	Phatr3_J39796	1.27336	0.000118155	0.000528911	up
mSPX_P-/WT_P-	Phatr3_EG00368	1.27248	1.79e-33	9.24e-32	up
mSPX_P-/WT_P-	Phatr3_EG01448	1.27125	7.94e-43	6.52e-41	up
mSPX_P-/WT_P-	Phatr3_J35145	1.27001	0.00148617	0.00508935	up
mSPX_P-/WT_P-	Phatr3_J40695	1.26642	0.00881064	0.0239291	up
mSPX_P-/WT_P-	Phatr3_J45902	1.26577	7.53e-46	7.13e-44	up
mSPX_P-/WT_P-	Phatr3_J21501	1.26491	2.56e-14	3.86e-13	up
mSPX_P-/WT_P-	Phatr3_J41510	1.26178	1.96e-09	1.84e-08	up
mSPX_P-/WT_P-	Phatr3_J33251	1.25881	2.16e-59	3.98e-57	up
mSPX_P-/WT_P-	Phatr3_J47795	1.25808	2.13e-42	1.7e-40	up
mSPX_P-/WT_P-	Phatr3_J16343	1.25697	2.97e-21	7.5e-20	up
mSPX_P-/WT_P-	Phatr3_J44981	1.25632	6.05e-26	2.08e-24	up
mSPX_P-/WT_P-	Phatr3_J50283	1.25547	6.08e-05	0.000286665	up
mSPX_P-/WT_P-	Phatr3_J45867	1.25513	1.58e-29	6.57e-28	up
mSPX_P-/WT_P-	Phatr3_J49679	1.25467	3.21e-72	9.79e-70	up
mSPX_P-/WT_P-	Phatr3_J54873	1.24231	7.63e-55	1.13e-52	up
mSPX_P-/WT_P-	Phatr3_J46684	1.24008	5.87e-59	1.06e-56	up
mSPX_P-/WT_P-	Phatr3_J44076	1.2387	0.00269702	0.00860997	up
mSPX_P-/WT_P-	Phatr3_EG00914	1.22763	1.73e-57	2.91e-55	up
mSPX_P-/WT_P-	Phatr3_EG01702	1.22395	6.36e-08	4.86e-07	up
mSPX_P-/WT_P-	Phatr3_J49877	1.2231	7.22e-38	4.64e-36	up
mSPX_P-/WT_P-	Phatr3_J50296	1.22248	1.06e-15	1.78e-14	up
mSPX_P-/WT_P-	Phatr3_J45737	1.22205	4.39e-10	4.49e-09	up
mSPX_P-/WT_P-	Phatr3_EG01370	1.21918	3.33e-07	2.3e-06	up
mSPX_P-/WT_P-	Phatr3_J48484	1.217	1.15e-33	5.99e-32	up
mSPX_P-/WT_P-	Phatr3_EG02292	1.21644	1.98e-53	2.73e-51	up
mSPX_P-/WT_P-	Phatr3_J37858	1.21378	2.01e-23	5.87e-22	up
mSPX_P-/WT_P-	Phatr3_J42816	1.21128	1.72e-77	6.64e-75	up
mSPX_P-/WT_P-	Phatr3_J45032	1.20715	7.69e-53	1.02e-50	up
mSPX_P-/WT_P-	Phatr3_J32057	1.20709	9.5e-91	7.33e-88	up
mSPX_P-/WT_P-	Phatr3_J47042	1.20641	3.02e-34	1.63e-32	up
mSPX_P-/WT_P-	Phatr3_J47869	1.20408	8.48e-70	2.28e-67	up
mSPX_P-/WT_P-	Phatr3_J38095	1.20206	2.2e-46	2.19e-44	up
mSPX_P-/WT_P-	Phatr3_J45331	1.19859	1.78e-13	2.48e-12	up
mSPX_P-/WT_P-	Phatr3_J14284	1.19834	1.05e-37	6.7e-36	up
mSPX_P-/WT_P-	Phatr3_J48246	1.19658	3.44e-37	2.17e-35	up
mSPX_P-/WT_P-	Phatr3_J43244	1.19652	4.96e-31	2.23e-29	up
mSPX_P-/WT_P-	Phatr3_EG01299	1.19593	1.29e-06	8.17e-06	up
mSPX_P-/WT_P-	Phatr3_EG02299	1.19443	4.01e-44	3.58e-42	up
mSPX_P-/WT_P-	Phatr3_J13890	1.19415	3.69e-33	1.89e-31	up
mSPX_P-/WT_P-	Phatr3_J44177	1.19014	5.04e-24	1.51e-22	up
mSPX_P-/WT_P-	Phatr3_Jdraft1730	1.18683	8.35e-69	2.15e-66	up
mSPX_P-/WT_P-	Phatr3_J47803	1.18673	3.97e-14	5.89e-13	up
mSPX_P-/WT_P-	Phatr3_J48017	1.18596	7.42e-07	4.88e-06	up
mSPX_P-/WT_P-	Phatr3_J49702	1.18448	1.83e-42	1.49e-40	up
mSPX_P-/WT_P-	Phatr3_EG00718	1.18441	2.85e-79	1.18e-76	up
mSPX_P-/WT_P-	Phatr3_J9912	1.18028	1.43e-40	1.04e-38	up
mSPX_P-/WT_P-	Phatr3_J11373	1.17444	4.46e-63	9.39e-61	up
mSPX_P-/WT_P-	Phatr3_J48377	1.17292	2.86e-27	1.05e-25	up
mSPX_P-/WT_P-	Phatr3_J47847	1.17177	2.58e-60	4.82e-58	up
mSPX_P-/WT_P-	Phatr3_J39880	1.16549	0.00750391	0.0208722	up
mSPX_P-/WT_P-	Phatr3_EG02535	1.1629	3.42e-06	2.04e-05	up
mSPX_P-/WT_P-	Phatr3_EG01755	1.16241	3.59e-110	5.95e-107	up
mSPX_P-/WT_P-	Phatr3_J48667	1.16158	1.11e-25	3.73e-24	up
mSPX_P-/WT_P-	Phatr3_Jdraft1680	1.1609	5.93e-46	5.68e-44	up
mSPX_P-/WT_P-	Phatr3_J42743	1.1608	4.63e-25	1.5e-23	up
mSPX_P-/WT_P-	Phatr3_J42690	1.15564	2.2e-25	7.27e-24	up
mSPX_P-/WT_P-	Phatr3_J50366	1.15515	2.71e-39	1.82e-37	up
mSPX_P-/WT_P-	Phatr3_J54901	1.15511	3.13e-46	3.1e-44	up
mSPX_P-/WT_P-	Phatr3_J28874	1.15478	7.21e-72	2.09e-69	up
mSPX_P-/WT_P-	Phatr3_J20335	1.1538	2.63e-27	9.73e-26	up
mSPX_P-/WT_P-	Phatr3_J41450	1.14813	4.33e-58	7.6e-56	up
mSPX_P-/WT_P-	Phatr3_EG00398	1.14576	1.54e-35	9.05e-34	up
mSPX_P-/WT_P-	Phatr3_Jdraft116	1.14366	1.18e-17	2.32e-16	up
mSPX_P-/WT_P-	Phatr3_J50356	1.14356	5.19e-37	3.25e-35	up
mSPX_P-/WT_P-	Phatr3_J45165	1.14102	0.00121957	0.00425949	up
mSPX_P-/WT_P-	Phatr3_J48566	1.13838	4.86e-42	3.85e-40	up
mSPX_P-/WT_P-	Phatr3_J50206	1.13822	3.57e-05	0.000176366	up
mSPX_P-/WT_P-	Phatr3_J40588	1.13745	2.19e-25	7.24e-24	up
mSPX_P-/WT_P-	Phatr3_J49431	1.13381	6.59e-21	1.61e-19	up
mSPX_P-/WT_P-	Phatr3_J38928	1.13364	3.54e-20	8.33e-19	up
mSPX_P-/WT_P-	Phatr3_EG01833	1.13267	3.61e-09	3.28e-08	up
mSPX_P-/WT_P-	Phatr3_J48086	1.13248	3.69e-74	1.29e-71	up
mSPX_P-/WT_P-	Phatr3_J12752	1.12948	1.37e-34	7.58e-33	up
mSPX_P-/WT_P-	Phatr3_EG00312	1.12392	0.00535007	0.0155613	up
mSPX_P-/WT_P-	Phatr3_J44028	1.12007	7.16e-55	1.08e-52	up
mSPX_P-/WT_P-	Phatr3_J45852	1.11916	1.24e-12	1.59e-11	up
mSPX_P-/WT_P-	Phatr3_Jdraft972	1.11895	3.37e-07	2.32e-06	up
mSPX_P-/WT_P-	Phatr3_J32401	1.11593	0.00133568	0.00462045	up
mSPX_P-/WT_P-	Phatr3_Jdraft1559	1.11569	0.000130194	0.00057723	up
mSPX_P-/WT_P-	Phatr3_J49283	1.11239	4.59e-31	2.09e-29	up
mSPX_P-/WT_P-	Phatr3_EG02597	1.11206	3.95e-28	1.54e-26	up
mSPX_P-/WT_P-	Phatr3_EG01797	1.1118	3.36e-38	2.18e-36	up
mSPX_P-/WT_P-	Phatr3_J43499	1.11165	1.12e-32	5.57e-31	up
mSPX_P-/WT_P-	Phatr3_J33616	1.10928	3.02e-31	1.39e-29	up
mSPX_P-/WT_P-	Phatr3_J50184	1.10746	1.32e-19	2.96e-18	up
mSPX_P-/WT_P-	Phatr3_J38633	1.10651	8.38e-14	1.2e-12	up
mSPX_P-/WT_P-	Phatr3_EG00714	1.10405	0.000178602	0.000767189	up
mSPX_P-/WT_P-	Phatr3_J50486	1.10168	1.69e-47	1.8e-45	up
mSPX_P-/WT_P-	Phatr3_Jdraft719	1.09815	6.58e-30	2.82e-28	up
mSPX_P-/WT_P-	Phatr3_J47617	1.09813	6.07e-33	3.06e-31	up
mSPX_P-/WT_P-	Phatr3_J45045	1.09683	2.46e-15	4.06e-14	up
mSPX_P-/WT_P-	Phatr3_J42577	1.09504	5.13e-50	5.89e-48	up
mSPX_P-/WT_P-	Phatr3_J39969	1.09277	3.39e-18	6.93e-17	up
mSPX_P-/WT_P-	Phatr3_J29633	1.09241	7.67e-61	1.48e-58	up
mSPX_P-/WT_P-	Phatr3_J48950	1.0917	3.34e-40	2.36e-38	up
mSPX_P-/WT_P-	Phatr3_J52110	1.09123	1e-28	4.02e-27	up
mSPX_P-/WT_P-	Phatr3_EG00065	1.09103	7.99e-30	3.41e-28	up
mSPX_P-/WT_P-	Phatr3_J54981	1.08795	2.18e-17	4.21e-16	up
mSPX_P-/WT_P-	Phatr3_J43225	1.0879	6.27e-33	3.14e-31	up
mSPX_P-/WT_P-	Phatr3_J14380	1.08573	0.000504012	0.00194309	up
mSPX_P-/WT_P-	Phatr3_J43687	1.0826	1.17e-10	1.26e-09	up
mSPX_P-/WT_P-	Phatr3_J54019	1.07895	3.17e-19	6.95e-18	up
mSPX_P-/WT_P-	Phatr3_J49872	1.07821	2.81e-43	2.34e-41	up
mSPX_P-/WT_P-	Phatr3_J49310	1.07105	4.85e-35	2.77e-33	up
mSPX_P-/WT_P-	Phatr3_J42951	1.06983	1.53e-27	5.76e-26	up
mSPX_P-/WT_P-	Phatr3_J14778	1.06838	2.03e-11	2.37e-10	up
mSPX_P-/WT_P-	Phatr3_EG00158	1.06704	2.92e-11	3.33e-10	up
mSPX_P-/WT_P-	Phatr3_J48792	1.06486	1.19e-19	2.69e-18	up
mSPX_P-/WT_P-	Phatr3_J39366	1.06456	0.00343819	0.010653	up
mSPX_P-/WT_P-	Phatr3_J37562	1.064	1.06e-05	5.77e-05	up
mSPX_P-/WT_P-	Phatr3_J49834	1.06331	4.66e-24	1.4e-22	up
mSPX_P-/WT_P-	Phatr3_J43874	1.06298	1.49e-34	8.2e-33	up
mSPX_P-/WT_P-	Phatr3_EG00846	1.06257	0.000259472	0.00107973	up
mSPX_P-/WT_P-	Phatr3_J14180	1.06197	8.72e-08	6.56e-07	up
mSPX_P-/WT_P-	Phatr3_J45297	1.06119	1.74e-27	6.51e-26	up
mSPX_P-/WT_P-	Phatr3_J27889	1.06056	1.4e-57	2.43e-55	up
mSPX_P-/WT_P-	Phatr3_EG01393	1.05812	5.7e-12	6.98e-11	up
mSPX_P-/WT_P-	Phatr3_J18319	1.05783	2.67e-24	8.22e-23	up
mSPX_P-/WT_P-	Phatr3_J18572	1.05769	6.22e-74	2.06e-71	up
mSPX_P-/WT_P-	Phatr3_J55138	1.05425	0.0180686	0.0445657	up
mSPX_P-/WT_P-	Phatr3_EG02371	1.05382	1.91e-54	2.77e-52	up
mSPX_P-/WT_P-	Phatr3_J44987	1.05353	4.03e-30	1.76e-28	up
mSPX_P-/WT_P-	Phatr3_J32557	1.05222	1.07e-21	2.77e-20	up
mSPX_P-/WT_P-	Phatr3_EG01421	1.05172	9.68e-18	1.92e-16	up
mSPX_P-/WT_P-	Phatr3_J22677	1.05073	4.16e-23	1.19e-21	up
mSPX_P-/WT_P-	Phatr3_J46597	1.05067	6.41e-22	1.68e-20	up
mSPX_P-/WT_P-	Phatr3_J50235	1.05045	1.16e-20	2.78e-19	up
mSPX_P-/WT_P-	Phatr3_J37257	1.04956	3.57e-16	6.3e-15	up
mSPX_P-/WT_P-	Phatr3_Jdraft1668	1.04918	1.6e-18	3.35e-17	up
mSPX_P-/WT_P-	Phatr3_EG02226	1.04687	2.01e-56	3.19e-54	up
mSPX_P-/WT_P-	Phatr3_J42963	1.04572	6.68e-32	3.21e-30	up
mSPX_P-/WT_P-	Phatr3_J32531	1.0376	1.92e-31	8.98e-30	up
mSPX_P-/WT_P-	Phatr3_J45758	1.03659	7.06e-13	9.27e-12	up
mSPX_P-/WT_P-	Phatr3_J49253	1.03648	1.28e-37	8.14e-36	up
mSPX_P-/WT_P-	Phatr3_J39961	1.03508	3.12e-16	5.55e-15	up
mSPX_P-/WT_P-	Phatr3_J46511	1.03435	2.69e-24	8.25e-23	up
mSPX_P-/WT_P-	Phatr3_J10723	1.03364	6.12e-20	1.4e-18	up
mSPX_P-/WT_P-	Phatr3_J45616	1.03103	1.59e-05	8.38e-05	up
mSPX_P-/WT_P-	Phatr3_J51757	1.02977	9.12e-83	5.03e-80	up
mSPX_P-/WT_P-	Phatr3_J48793	1.02685	9.35e-41	6.99e-39	up
mSPX_P-/WT_P-	Phatr3_J42755	1.02592	2.36e-33	1.22e-31	up
mSPX_P-/WT_P-	Phatr3_J40435	1.02554	5.65e-26	1.96e-24	up
mSPX_P-/WT_P-	Phatr3_J35561	1.02524	7.04e-18	1.41e-16	up
mSPX_P-/WT_P-	Phatr3_J38085	1.02405	1.27e-30	5.62e-29	up
mSPX_P-/WT_P-	Phatr3_Jdraft1387	1.02303	1.63e-18	3.4e-17	up
mSPX_P-/WT_P-	Phatr3_J39766	1.02292	4.99e-05	0.000238202	up
mSPX_P-/WT_P-	Phatr3_EG01537	1.02221	3.86e-35	2.22e-33	up
mSPX_P-/WT_P-	Phatr3_J43694	1.02208	3.49e-50	4.08e-48	up
mSPX_P-/WT_P-	Phatr3_J4266	1.02155	2.74e-24	8.39e-23	up
mSPX_P-/WT_P-	Phatr3_J9904	1.02104	1.26e-17	2.48e-16	up
mSPX_P-/WT_P-	Phatr3_J43243	1.01825	1.56e-32	7.72e-31	up
mSPX_P-/WT_P-	Phatr3_J45626	1.01792	1.08e-40	7.94e-39	up
mSPX_P-/WT_P-	Phatr3_J44757	1.01742	7.25e-44	6.36e-42	up
mSPX_P-/WT_P-	Phatr3_J44607	1.0168	8.52e-18	1.7e-16	up
mSPX_P-/WT_P-	Phatr3_J42685	1.01545	9.52e-26	3.25e-24	up
mSPX_P-/WT_P-	Phatr3_J40101	1.01528	2.07e-18	4.28e-17	up
mSPX_P-/WT_P-	Phatr3_J54686	1.01517	8.39e-51	1.01e-48	up
mSPX_P-/WT_P-	Phatr3_EG02544	1.01263	5.09e-53	6.86e-51	up
mSPX_P-/WT_P-	Phatr3_J20755	1.01131	5.71e-35	3.22e-33	up
mSPX_P-/WT_P-	Phatr3_J47918	1.01029	8.46e-46	7.9e-44	up
mSPX_P-/WT_P-	Phatr3_J17086	1.00984	2.96e-24	9.03e-23	up
mSPX_P-/WT_P-	Phatr3_EG02450	1.00865	1.1e-39	7.52e-38	up
mSPX_P-/WT_P-	Phatr3_J47255	1.00721	4.52e-29	1.85e-27	up
mSPX_P-/WT_P-	Phatr3_J44546	1.00667	1.01e-24	3.22e-23	up
mSPX_P-/WT_P-	Phatr3_J33611	1.00627	0.00117369	0.00412163	up
mSPX_P-/WT_P-	Phatr3_J47747	1.00395	3.02e-15	4.92e-14	up
mSPX_P-/WT_P-	Phatr3_J14518	1.00107	3.27e-47	3.39e-45	up
mSPX_P-/WT_P-	Phatr3_J54552	-1.0007	0.00278269	0.00885401	down
mSPX_P-/WT_P-	Phatr3_J48823	-1.00104	1.33e-08	1.13e-07	down
mSPX_P-/WT_P-	Phatr3_J44670	-1.00194	4.37e-08	3.41e-07	down
mSPX_P-/WT_P-	Phatr3_J44214	-1.00246	0.00323503	0.01011	down
mSPX_P-/WT_P-	Phatr3_J36973	-1.00311	0.0159949	0.0401867	down
mSPX_P-/WT_P-	Phatr3_J40891	-1.00341	1e-08	8.57e-08	down
mSPX_P-/WT_P-	Phatr3_J7866	-1.00376	0.000161083	0.000699195	down
mSPX_P-/WT_P-	Phatr3_J46606	-1.00781	3.73e-11	4.22e-10	down
mSPX_P-/WT_P-	Phatr3_J50215	-1.01034	1.53e-28	6.07e-27	down
mSPX_P-/WT_P-	Phatr3_J48527	-1.01276	1.04e-10	1.13e-09	down
mSPX_P-/WT_P-	Phatr3_EG02183	-1.01386	1.84e-08	1.51e-07	down
mSPX_P-/WT_P-	Phatr3_J52174	-1.01467	1.63e-16	2.98e-15	down
mSPX_P-/WT_P-	Phatr3_J40462	-1.01489	5.85e-10	5.88e-09	down
mSPX_P-/WT_P-	Phatr3_J47484	-1.01495	0.0011863	0.00415708	down
mSPX_P-/WT_P-	Phatr3_Jdraft1828	-1.01502	4.63e-07	3.13e-06	down
mSPX_P-/WT_P-	Phatr3_J49339	-1.01827	6.43e-09	5.65e-08	down
mSPX_P-/WT_P-	Phatr3_J45465	-1.02426	1.62e-27	6.09e-26	down
mSPX_P-/WT_P-	Phatr3_J12267	-1.02713	0.00381892	0.0116611	down
mSPX_P-/WT_P-	Phatr3_J48381	-1.02811	9.39e-16	1.59e-14	down
mSPX_P-/WT_P-	Phatr3_J23850	-1.0284	4.48e-07	3.04e-06	down
mSPX_P-/WT_P-	Phatr3_J55090	-1.02923	6.34e-21	1.56e-19	down
mSPX_P-/WT_P-	Phatr3_J38903	-1.02969	9.62e-06	5.28e-05	down
mSPX_P-/WT_P-	Phatr3_J40877	-1.0297	4.19e-10	4.29e-09	down
mSPX_P-/WT_P-	Phatr3_J23423	-1.03098	5.09e-21	1.25e-19	down
mSPX_P-/WT_P-	Phatr3_EG00367	-1.03108	9.9e-13	1.29e-11	down
mSPX_P-/WT_P-	Phatr3_J47571	-1.03213	6.55e-36	3.95e-34	down
mSPX_P-/WT_P-	Phatr3_J5217	-1.0346	3.08e-05	0.000154618	down
mSPX_P-/WT_P-	Phatr3_J46580	-1.03468	0.0192281	0.0471145	down
mSPX_P-/WT_P-	Phatr3_J36932	-1.03509	9.44e-22	2.45e-20	down
mSPX_P-/WT_P-	Phatr3_J50214	-1.03902	8.9e-50	1.01e-47	down
mSPX_P-/WT_P-	Phatr3_J44868	-1.04266	1.14e-07	8.4e-07	down
mSPX_P-/WT_P-	Phatr3_J34790	-1.04385	0.00868178	0.0236322	down
mSPX_P-/WT_P-	Phatr3_J13402	-1.04625	1.18e-07	8.73e-07	down
mSPX_P-/WT_P-	Phatr3_EG00922	-1.04828	0.0191595	0.0469563	down
mSPX_P-/WT_P-	Phatr3_EG02655	-1.04972	2.47e-24	7.64e-23	down
mSPX_P-/WT_P-	Phatr3_J38559	-1.05185	1.98e-16	3.56e-15	down
mSPX_P-/WT_P-	Phatr3_J49571	-1.054	3.5e-14	5.2e-13	down
mSPX_P-/WT_P-	Phatr3_EG02550	-1.05552	0.00390249	0.0118662	down
mSPX_P-/WT_P-	Phatr3_J44286	-1.05748	0.0047175	0.0139776	down
mSPX_P-/WT_P-	Phatr3_J54405	-1.06159	6.38e-39	4.2e-37	down
mSPX_P-/WT_P-	Phatr3_EG02652	-1.06434	5.72e-36	3.47e-34	down
mSPX_P-/WT_P-	Phatr3_J43546	-1.06578	1.03e-10	1.13e-09	down
mSPX_P-/WT_P-	Phatr3_EG02382	-1.06691	0.000251598	0.00105084	down
mSPX_P-/WT_P-	Phatr3_J35318	-1.07057	1.77e-07	1.28e-06	down
mSPX_P-/WT_P-	Phatr3_J7626	-1.07134	5.64e-26	1.96e-24	down
mSPX_P-/WT_P-	Phatr3_J6311	-1.07345	4.97e-09	4.42e-08	down
mSPX_P-/WT_P-	Phatr3_EG02408	-1.07456	5.16e-08	3.99e-07	down
mSPX_P-/WT_P-	Phatr3_J49020	-1.07515	9.58e-06	5.26e-05	down
mSPX_P-/WT_P-	Phatr3_J47569	-1.07609	1.11e-43	9.42e-42	down
mSPX_P-/WT_P-	Phatr3_J14334	-1.08201	4.93e-07	3.32e-06	down
mSPX_P-/WT_P-	Phatr3_EG00637	-1.0852	6.57e-17	1.23e-15	down
mSPX_P-/WT_P-	Phatr3_EG01033	-1.08601	3.88e-08	3.04e-07	down
mSPX_P-/WT_P-	Phatr3_J36060	-1.08626	7.88e-09	6.85e-08	down
mSPX_P-/WT_P-	Phatr3_J36270	-1.08712	0.000405958	0.00160021	down
mSPX_P-/WT_P-	Phatr3_J25127	-1.08718	4.34e-08	3.38e-07	down
mSPX_P-/WT_P-	Phatr3_J41243	-1.08814	1.64e-05	8.62e-05	down
mSPX_P-/WT_P-	Phatr3_J46203	-1.08815	1.92e-09	1.8e-08	down
mSPX_P-/WT_P-	Phatr3_EG01764	-1.09122	2.6e-06	1.58e-05	down
mSPX_P-/WT_P-	Phatr3_EG00102	-1.09132	0.00981287	0.0262348	down
mSPX_P-/WT_P-	Phatr3_J47465	-1.0934	5.7e-08	4.37e-07	down
mSPX_P-/WT_P-	Phatr3_J47720	-1.09372	1.51e-50	1.79e-48	down
mSPX_P-/WT_P-	Phatr3_J47573	-1.09417	1.32e-51	1.66e-49	down
mSPX_P-/WT_P-	Phatr3_J45765	-1.1012	1.33e-15	2.22e-14	down
mSPX_P-/WT_P-	Phatr3_J48524	-1.1017	0.020534	0.0499237	down
mSPX_P-/WT_P-	Phatr3_Jdraft1519	-1.10503	0.000303293	0.00123895	down
mSPX_P-/WT_P-	Phatr3_EG01739	-1.10708	0.00016891	0.000730157	down
mSPX_P-/WT_P-	Phatr3_J32747	-1.10844	1.66e-11	1.95e-10	down
mSPX_P-/WT_P-	Phatr3_J42644	-1.111	7.27e-10	7.23e-09	down
mSPX_P-/WT_P-	Phatr3_EG00409	-1.1134	0.000518084	0.00199005	down
mSPX_P-/WT_P-	Phatr3_J16540	-1.12083	1.27e-05	6.84e-05	down
mSPX_P-/WT_P-	Phatr3_J47738	-1.12155	0.000233726	0.000980701	down
mSPX_P-/WT_P-	Phatr3_J16142	-1.12425	0.00187277	0.0062418	down
mSPX_P-/WT_P-	Phatr3_J48125	-1.13254	6.35e-05	0.000298264	down
mSPX_P-/WT_P-	Phatr3_J47183	-1.13318	3.32e-10	3.42e-09	down
mSPX_P-/WT_P-	Phatr3_EG01903	-1.13456	0.00101203	0.00361307	down
mSPX_P-/WT_P-	Phatr3_EG01301	-1.1357	1.9e-16	3.43e-15	down
mSPX_P-/WT_P-	Phatr3_J33459	-1.13782	0.00769746	0.0213219	down
mSPX_P-/WT_P-	Phatr3_J35642	-1.1388	5.51e-08	4.24e-07	down
mSPX_P-/WT_P-	Phatr3_J48956	-1.14133	2.86e-17	5.44e-16	down
mSPX_P-/WT_P-	Phatr3_EG01988	-1.14234	4.76e-07	3.21e-06	down
mSPX_P-/WT_P-	Phatr3_J51597	-1.14413	1.2e-11	1.44e-10	down
mSPX_P-/WT_P-	Phatr3_J34754	-1.14574	1.67e-08	1.39e-07	down
mSPX_P-/WT_P-	Phatr3_J50365	-1.14818	2.25e-08	1.83e-07	down
mSPX_P-/WT_P-	Phatr3_J45978	-1.14856	1.5e-16	2.73e-15	down
mSPX_P-/WT_P-	Phatr3_J50067	-1.15206	5e-11	5.6e-10	down
mSPX_P-/WT_P-	Phatr3_J48736	-1.15657	1.09e-07	8.07e-07	down
mSPX_P-/WT_P-	Phatr3_J32681	-1.16173	0.000473767	0.00183503	down
mSPX_P-/WT_P-	Phatr3_J33218	-1.16193	4.63e-17	8.69e-16	down
mSPX_P-/WT_P-	Phatr3_J18893	-1.16829	4.16e-24	1.26e-22	down
mSPX_P-/WT_P-	Phatr3_EG02400	-1.17037	0.00276048	0.00880025	down
mSPX_P-/WT_P-	Phatr3_EG02538	-1.17817	3.8e-26	1.33e-24	down
mSPX_P-/WT_P-	Phatr3_EG00686	-1.18442	0.0163931	0.0409738	down
mSPX_P-/WT_P-	Phatr3_J35055	-1.18882	0.000928602	0.00334205	down
mSPX_P-/WT_P-	Phatr3_J36080	-1.18929	2.45e-14	3.69e-13	down
mSPX_P-/WT_P-	Phatr3_J47360	-1.18937	3.77e-07	2.59e-06	down
mSPX_P-/WT_P-	Phatr3_EG02637	-1.19095	1.45e-23	4.27e-22	down
mSPX_P-/WT_P-	Phatr3_J34245	-1.19147	4.87e-10	4.95e-09	down
mSPX_P-/WT_P-	Phatr3_J49269	-1.19287	4.27e-08	3.33e-07	down
mSPX_P-/WT_P-	Phatr3_J47103	-1.193	0.000453676	0.00176548	down
mSPX_P-/WT_P-	Phatr3_J33017	-1.19423	7.13e-71	1.97e-68	down
mSPX_P-/WT_P-	Phatr3_J48674	-1.1979	5.95e-14	8.67e-13	down
mSPX_P-/WT_P-	Phatr3_J54219	-1.19833	9.57e-17	1.76e-15	down
mSPX_P-/WT_P-	Phatr3_J45556	-1.20508	7.66e-21	1.87e-19	down
mSPX_P-/WT_P-	Phatr3_J51305	-1.20547	3.33e-52	4.29e-50	down
mSPX_P-/WT_P-	Phatr3_J41318	-1.2062	0.015926	0.0400571	down
mSPX_P-/WT_P-	Phatr3_J25308	-1.21059	5.51e-18	1.11e-16	down
mSPX_P-/WT_P-	Phatr3_J46095	-1.21147	2.67e-35	1.55e-33	down
mSPX_P-/WT_P-	Phatr3_Jdraft1772	-1.21799	2.19e-05	0.000112731	down
mSPX_P-/WT_P-	Phatr3_J10208	-1.2202	2.25e-26	8.01e-25	down
mSPX_P-/WT_P-	Phatr3_J36611	-1.22213	0.00178301	0.0059873	down
mSPX_P-/WT_P-	Phatr3_EG01083	-1.22243	2.14e-07	1.51e-06	down
mSPX_P-/WT_P-	Phatr3_EG01966	-1.22362	0.00234836	0.00761214	down
mSPX_P-/WT_P-	Phatr3_EG01271	-1.22455	2.3e-07	1.62e-06	down
mSPX_P-/WT_P-	Phatr3_J49911	-1.22536	2.9e-13	3.94e-12	down
mSPX_P-/WT_P-	Phatr3_J41686	-1.22649	4.76e-31	2.16e-29	down
mSPX_P-/WT_P-	Phatr3_J49933	-1.23277	9.73e-15	1.52e-13	down
mSPX_P-/WT_P-	Phatr3_J39559	-1.23289	0.00466296	0.0138514	down
mSPX_P-/WT_P-	Phatr3_J49734	-1.23299	3.79e-10	3.9e-09	down
mSPX_P-/WT_P-	Phatr3_J32462	-1.23688	2.11e-05	0.000109257	down
mSPX_P-/WT_P-	Phatr3_EG02653	-1.24091	0.00125877	0.00437925	down
mSPX_P-/WT_P-	Phatr3_J35954	-1.24302	0.00114971	0.00404598	down
mSPX_P-/WT_P-	Phatr3_EG01913	-1.25142	7.21e-07	4.74e-06	down
mSPX_P-/WT_P-	Phatr3_J12411	-1.25377	3.48e-08	2.74e-07	down
mSPX_P-/WT_P-	Phatr3_J12783	-1.25631	1.56e-09	1.48e-08	down
mSPX_P-/WT_P-	Phatr3_J44662	-1.26062	1.43e-57	2.43e-55	down
mSPX_P-/WT_P-	Phatr3_J35688	-1.2622	0.0132944	0.034218	down
mSPX_P-/WT_P-	Phatr3_EG01285	-1.26383	7e-10	6.97e-09	down
mSPX_P-/WT_P-	Phatr3_J16595	-1.26398	0.0129629	0.0334989	down
mSPX_P-/WT_P-	Phatr3_J47727	-1.26573	9.34e-10	9.15e-09	down
mSPX_P-/WT_P-	Phatr3_J3639	-1.26906	5.16e-55	7.86e-53	down
mSPX_P-/WT_P-	Phatr3_J48554	-1.28462	1.77e-14	2.71e-13	down
mSPX_P-/WT_P-	Phatr3_J17895	-1.28778	0.00291224	0.00921747	down
mSPX_P-/WT_P-	Phatr3_J7959	-1.29871	0.0118972	0.0310425	down
mSPX_P-/WT_P-	Phatr3_J44651	-1.30109	5.36e-08	4.13e-07	down
mSPX_P-/WT_P-	Phatr3_J50530	-1.32044	3.36e-16	5.94e-15	down
mSPX_P-/WT_P-	Phatr3_J5605	-1.32095	7.67e-32	3.67e-30	down
mSPX_P-/WT_P-	Phatr3_J9246	-1.32103	7.3e-15	1.15e-13	down
mSPX_P-/WT_P-	Phatr3_J43277	-1.3224	3.36e-05	0.000167056	down
mSPX_P-/WT_P-	Phatr3_J37740	-1.32887	2.34e-08	1.9e-07	down
mSPX_P-/WT_P-	Phatr3_EG02483	-1.32911	7.83e-22	2.04e-20	down
mSPX_P-/WT_P-	Phatr3_EG01123	-1.33563	9.69e-07	6.25e-06	down
mSPX_P-/WT_P-	Phatr3_J47544	-1.34369	2.37e-35	1.38e-33	down
mSPX_P-/WT_P-	Phatr3_J44300	-1.34714	1.02e-12	1.33e-11	down
mSPX_P-/WT_P-	Phatr3_J49572	-1.37036	1.03e-08	8.79e-08	down
mSPX_P-/WT_P-	Phatr3_EG02141	-1.37834	0.00634112	0.0180452	down
mSPX_P-/WT_P-	Phatr3_J47572	-1.38427	1.45e-82	7.65e-80	down
mSPX_P-/WT_P-	Phatr3_J32095	-1.39534	3.33e-10	3.43e-09	down
mSPX_P-/WT_P-	Phatr3_J47449	-1.3969	0.000152285	0.000665744	down
mSPX_P-/WT_P-	Phatr3_EG01568	-1.40046	0.00735159	0.020494	down
mSPX_P-/WT_P-	Phatr3_J44759	-1.42052	0.000377726	0.00149759	down
mSPX_P-/WT_P-	Phatr3_J6554	-1.442	5.76e-13	7.62e-12	down
mSPX_P-/WT_P-	Phatr3_Jdraft79	-1.47421	2.37e-11	2.73e-10	down
mSPX_P-/WT_P-	Phatr3_J45751	-1.47793	0.00301286	0.00948221	down
mSPX_P-/WT_P-	Phatr3_J49229	-1.48107	1.29e-11	1.54e-10	down
mSPX_P-/WT_P-	Phatr3_J12807	-1.48395	2.1e-42	1.69e-40	down
mSPX_P-/WT_P-	Phatr3_J47349	-1.50498	0.000427063	0.00167316	down
mSPX_P-/WT_P-	Phatr3_J37367	-1.505	1.16e-05	6.29e-05	down
mSPX_P-/WT_P-	Phatr3_J23717	-1.50557	1.96e-21	5.01e-20	down
mSPX_P-/WT_P-	Phatr3_Jdraft1239	-1.52857	0.00387482	0.0118069	down
mSPX_P-/WT_P-	Phatr3_EG02278	-1.54667	1.25e-09	1.2e-08	down
mSPX_P-/WT_P-	Phatr3_J48974	-1.54704	7.63e-17	1.42e-15	down
mSPX_P-/WT_P-	Phatr3_J46336	-1.55091	2.37e-12	2.99e-11	down
mSPX_P-/WT_P-	Phatr3_J33867	-1.55235	7.76e-11	8.58e-10	down
mSPX_P-/WT_P-	Phatr3_J2738	-1.58672	2.63e-10	2.75e-09	down
mSPX_P-/WT_P-	Phatr3_J43123	-1.58702	1.03e-22	2.87e-21	down
mSPX_P-/WT_P-	Phatr3_J37674	-1.58872	3.5e-16	6.19e-15	down
mSPX_P-/WT_P-	Phatr3_EG02360	-1.59722	5.22e-74	1.78e-71	down
mSPX_P-/WT_P-	Phatr3_J39253	-1.60449	0.000219378	0.0009262	down
mSPX_P-/WT_P-	Phatr3_J35702	-1.61153	0.00126067	0.00438453	down
mSPX_P-/WT_P-	Phatr3_Jdraft1453	-1.61577	1.18e-05	6.36e-05	down
mSPX_P-/WT_P-	Phatr3_J48715	-1.64687	0.000625027	0.00235631	down
mSPX_P-/WT_P-	Phatr3_J38866	-1.65284	1.4e-05	7.46e-05	down
mSPX_P-/WT_P-	Phatr3_J47754	-1.65996	0.00012474	0.000554745	down
mSPX_P-/WT_P-	Phatr3_J9709	-1.67962	1.65e-12	2.09e-11	down
mSPX_P-/WT_P-	Phatr3_J23444	-1.68628	6.26e-64	1.37e-61	down
mSPX_P-/WT_P-	Phatr3_J29157	-1.68871	7.1e-28	2.71e-26	down
mSPX_P-/WT_P-	Phatr3_EG00576	-1.69082	1.09e-08	9.29e-08	down
mSPX_P-/WT_P-	Phatr3_J55004	-1.70693	5.78e-25	1.85e-23	down
mSPX_P-/WT_P-	Phatr3_EG01769	-1.72541	1.49e-06	9.31e-06	down
mSPX_P-/WT_P-	Phatr3_J37952	-1.74044	0.00375392	0.011502	down
mSPX_P-/WT_P-	Phatr3_J47517	-1.74729	2.17e-11	2.53e-10	down
mSPX_P-/WT_P-	Phatr3_J54987	-1.7574	0.000509737	0.00196385	down
mSPX_P-/WT_P-	Phatr3_J46395	-1.76017	1.08e-11	1.29e-10	down
mSPX_P-/WT_P-	Phatr3_EG00213	-1.76963	1.81e-13	2.52e-12	down
mSPX_P-/WT_P-	Phatr3_J35854	-1.77452	0.015174	0.0383487	down
mSPX_P-/WT_P-	Phatr3_J20608	-1.77787	5.75e-15	9.17e-14	down
mSPX_P-/WT_P-	Phatr3_J33730	-1.79584	0.00164994	0.00559232	down
mSPX_P-/WT_P-	Phatr3_J34625	-1.81594	0.00173268	0.00584371	down
mSPX_P-/WT_P-	Phatr3_J16140	-1.85138	2.35e-64	5.24e-62	down
mSPX_P-/WT_P-	Phatr3_J39266	-1.85308	0.0029918	0.00942874	down
mSPX_P-/WT_P-	Phatr3_J45836	-1.86598	0.00425897	0.0127824	down
mSPX_P-/WT_P-	Phatr3_EG00625	-1.9058	0.0158611	0.0399199	down
mSPX_P-/WT_P-	Phatr3_EG00217	-1.92945	4.03e-08	3.15e-07	down
mSPX_P-/WT_P-	Phatr3_EG02527	-1.94061	6.16e-54	8.71e-52	down
mSPX_P-/WT_P-	Phatr3_J44347	-1.94186	1.15e-12	1.48e-11	down
mSPX_P-/WT_P-	Phatr3_J47006	-1.96567	4.41e-47	4.52e-45	down
mSPX_P-/WT_P-	Phatr3_J22122	-1.97357	2.99e-89	2.16e-86	down
mSPX_P-/WT_P-	Phatr3_J40475	-1.98007	9.6e-10	9.38e-09	down
mSPX_P-/WT_P-	Phatr3_J43365	-2.00785	7.57e-46	7.13e-44	down
mSPX_P-/WT_P-	Phatr3_Jdraft1234	-2.02481	1.14e-09	1.1e-08	down
mSPX_P-/WT_P-	Phatr3_J38213	-2.05873	1.89e-10	2.01e-09	down
mSPX_P-/WT_P-	Phatr3_Jdraft1441	-2.1174	0.000115538	0.000518401	down
mSPX_P-/WT_P-	Phatr3_J37892	-2.12512	0.000874103	0.00316156	down
mSPX_P-/WT_P-	Phatr3_J37652	-2.14186	0.0109333	0.0287934	down
mSPX_P-/WT_P-	Phatr3_J35587	-2.19591	3.15e-05	0.000157536	down
mSPX_P-/WT_P-	Phatr3_J49151	-2.28629	2.24e-187	8.65e-184	down
mSPX_P-/WT_P-	Phatr3_J44251	-2.34447	1.79e-75	6.68e-73	down
mSPX_P-/WT_P-	Phatr3_Jdraft1528	-2.35962	3.73e-21	9.36e-20	down
mSPX_P-/WT_P-	Phatr3_J38978	-2.36104	9.07e-09	7.83e-08	down
mSPX_P-/WT_P-	Phatr3_Jdraft1732	-2.39266	1.99e-08	1.63e-07	down
mSPX_P-/WT_P-	Phatr3_J37580	-2.39477	1.47e-07	1.07e-06	down
mSPX_P-/WT_P-	Phatr3_EG01907	-2.40558	5.52e-37	3.44e-35	down
mSPX_P-/WT_P-	Phatr3_EG01735	-2.45703	0.00699171	0.0196314	down
mSPX_P-/WT_P-	Phatr3_J33726	-2.50579	5.67e-10	5.71e-09	down
mSPX_P-/WT_P-	Phatr3_J42282	-2.52158	4.91e-50	5.68e-48	down
mSPX_P-/WT_P-	Phatr3_J41063	-2.52275	4.63e-13	6.16e-12	down
mSPX_P-/WT_P-	Phatr3_J30113	-2.61006	5.65e-36	3.44e-34	down
mSPX_P-/WT_P-	Phatr3_Jdraft1548	-2.68402	0.00106704	0.00378612	down
mSPX_P-/WT_P-	Phatr3_J39474	-2.7687	3.65e-09	3.32e-08	down
mSPX_P-/WT_P-	Phatr3_J37027	-2.89091	0.0113039	0.0296413	down
mSPX_P-/WT_P-	Phatr3_EG00239	-2.93055	7.33e-06	4.11e-05	down
mSPX_P-/WT_P-	Phatr3_J39760	-3.07498	1.67e-63	3.58e-61	down
mSPX_P-/WT_P-	Phatr3_EG02511	-3.12018	3.98e-13	5.36e-12	down
mSPX_P-/WT_P-	Phatr3_J12405	-3.28966	7.57e-05	0.000351643	down
mSPX_P-/WT_P-	Phatr3_J45565	-3.3055	0.000424128	0.00166391	down
mSPX_P-/WT_P-	Phatr3_EG01955	-3.35961	1.02e-41	8.07e-40	down
mSPX_P-/WT_P-	Phatr3_J37726	-3.43406	1.02e-08	8.69e-08	down
mSPX_P-/WT_P-	Phatr3_J39269	-3.46497	7.64e-294	8.85e-290	down
mSPX_P-/WT_P-	Phatr3_J45633	-3.47702	4.34e-07	2.95e-06	down
mSPX_P-/WT_P-	Phatr3_EG02001	-3.53874	0.0196829	0.0480765	down
mSPX_P-/WT_P-	Phatr3_EG01663	-3.55033	0.000576527	0.00218914	down
mSPX_P-/WT_P-	Phatr3_J45975	-3.58709	7.38e-05	0.000343363	down
mSPX_P-/WT_P-	Phatr3_EG00363	-3.71743	4.09e-05	0.000198955	down
mSPX_P-/WT_P-	Phatr3_J37902	-3.78157	3.16e-05	0.000158125	down
mSPX_P-/WT_P-	Phatr3_J32455	-3.8119	5.71e-15	9.12e-14	down
mSPX_P-/WT_P-	Phatr3_J48423	-3.92052	2.48e-28	9.79e-27	down
mSPX_P-/WT_P-	Phatr3_Jdraft1478	-4.13216	0.000705017	0.00261531	down
mSPX_P-/WT_P-	Phatr3_J36007	-4.31717	6.11e-19	1.31e-17	down
mSPX_P-/WT_P-	Phatr3_J31400	-4.33559	0.0101636	0.0270742	down
mSPX_P-/WT_P-	Phatr3_EG01058	-4.33625	0.00961935	0.0258202	down
mSPX_P-/WT_P-	Phatr3_EG02474	-4.3367	0.0108392	0.028578	down
mSPX_P-/WT_P-	Phatr3_Jdraft1298	-4.44204	0.00688961	0.0193728	down
mSPX_P-/WT_P-	Phatr3_EG01948	-4.54021	0.00548373	0.0158942	down
mSPX_P-/WT_P-	Phatr3_J45031	-4.62296	1.26e-06	8.02e-06	down
mSPX_P-/WT_P-	Phatr3_EG00632	-4.63517	0.00377172	0.0115443	down
mSPX_P-/WT_P-	Phatr3_Jdraft1291	-4.88007	0.00176189	0.00592325	down
mSPX_P-/WT_P-	Phatr3_EG00630	-5.02774	0.000827502	0.00300992	down
mSPX_P-/WT_P-	Phatr3_J32850	-5.15997	0.000658872	0.00246147	down
mSPX_P-/WT_P-	Phatr3_EG00526	-5.15997	0.000658872	0.00246147	down
mSPX_P-/WT_P-	Phatr3_EG02332	-5.44132	0.000158476	0.00068917	down
mSPX_P-/WT_P-	Phatr3_EG01911	-5.45332	9.31e-06	5.12e-05	down
mSPX_P-/WT_P-	Phatr3_EG01790	-6.15948	4.08e-06	2.4e-05	down
mSPX_P-/WT_P-	Phatr3_EG00934	-6.36421	1.41e-06	8.9e-06	down
mSPX_P-/WT_P-	Phatr3_J35237	-6.49395	1.73e-07	1.24e-06	down

## Sheet: Data S2
Supplementary Data 2 | The SPX domain-containing genes identified in microeukaryotes from the MMETSP dataset. A total of 466 SPX genes were identified using 1e-10 cutoff.
Query ID	Subject ID	E-value	Species	Phylum
SPX/PF03105.20	MMETSP0290-20130426|7209_1	3.4e-13	Chromera velia	Alveolata_X
SPX/PF03105.20	MMETSP0009_2-20130614|25038_1	5e-14	Grammatophora oceanica, Strain CCMP 410	Bacillariophyta
SPX/PF03105.20	MMETSP0009_2-20130614|9129_1	2.3e-21	Grammatophora oceanica, Strain CCMP 410	Bacillariophyta
SPX/PF03105.20	MMETSP0010_2-20120614|17031_1	4.1e-14	Corethron hystrix	Bacillariophyta
SPX/PF03105.20	MMETSP0010_2-20120614|18216_1	4.1e-14	Corethron hystrix	Bacillariophyta
SPX/PF03105.20	MMETSP0010_2-20120614|422_1	2.1e-12	Corethron hystrix	Bacillariophyta
SPX/PF03105.20	MMETSP0010_2-20120614|4971_1	9e-13	Corethron hystrix	Bacillariophyta
SPX/PF03105.20	MMETSP0010_2-20120614|9840_1	3.7e-14	Corethron hystrix	Bacillariophyta
SPX/PF03105.20	MMETSP0013_2-20120614|12711_1	2.6e-20	Skeletonema costatum	Bacillariophyta
SPX/PF03105.20	MMETSP0013_2-20120614|14704_1	2e-12	Skeletonema costatum	Bacillariophyta
SPX/PF03105.20	MMETSP0013_2-20120614|15792_1	9.3e-11	Skeletonema costatum	Bacillariophyta
SPX/PF03105.20	MMETSP0013_2-20120614|19353_1	4.7e-11	Skeletonema costatum	Bacillariophyta
SPX/PF03105.20	MMETSP0013_2-20120614|6195_1	4.7e-11	Skeletonema costatum	Bacillariophyta
SPX/PF03105.20	MMETSP0014_2-20120614|12542_1	7.2e-26	Nitzschia sp. RCC80	Bacillariophyta
SPX/PF03105.20	MMETSP0014_2-20120614|23186_1	5.4e-22	Nitzschia sp. RCC80	Bacillariophyta
SPX/PF03105.20	MMETSP0014_2-20120614|24258_1	3.4e-27	Nitzschia sp. RCC80	Bacillariophyta
SPX/PF03105.20	MMETSP0014_2-20120614|24330_1	5.4e-26	Nitzschia sp. RCC80	Bacillariophyta
SPX/PF03105.20	MMETSP0014_2-20120614|29030_1	4.7e-14	Nitzschia sp. RCC80	Bacillariophyta
SPX/PF03105.20	MMETSP0014_2-20120614|34061_1	2.4e-26	Nitzschia sp. RCC80	Bacillariophyta
SPX/PF03105.20	MMETSP0014_2-20120614|39994_1	1.4e-46	Nitzschia sp. RCC80	Bacillariophyta
SPX/PF03105.20	MMETSP0014_2-20120614|40781_1	8.4e-12	Nitzschia sp. RCC80	Bacillariophyta
SPX/PF03105.20	MMETSP0014_2-20120614|6440_1	6.2e-22	Nitzschia sp. RCC80	Bacillariophyta
SPX/PF03105.20	MMETSP0014_2-20120614|7014_1	7.2e-16	Nitzschia sp. RCC80	Bacillariophyta
SPX/PF03105.20	MMETSP0014_2-20120614|7613_1	4.6e-13	Nitzschia sp. RCC80	Bacillariophyta
SPX/PF03105.20	MMETSP0014_2-20120614|7837_1	3.1e-41	Nitzschia sp. RCC80	Bacillariophyta
SPX/PF03105.20	MMETSP0014_2-20120614|9173_1	1.2e-22	Nitzschia sp. RCC80	Bacillariophyta
SPX/PF03105.20	MMETSP0015_2-20120614|10051_1	2e-21	Odontella aurita	Bacillariophyta
SPX/PF03105.20	MMETSP0015_2-20120614|14429_1	4.5e-23	Odontella aurita	Bacillariophyta
SPX/PF03105.20	MMETSP0015_2-20120614|18775_1	4.5e-12	Odontella aurita	Bacillariophyta
SPX/PF03105.20	MMETSP0015_2-20120614|28691_1	7e-17	Odontella aurita	Bacillariophyta
SPX/PF03105.20	MMETSP0015_2-20120614|37014_1	4.4e-23	Odontella aurita	Bacillariophyta
SPX/PF03105.20	MMETSP0015_2-20120614|608_1	1.9e-17	Odontella aurita	Bacillariophyta
SPX/PF03105.20	MMETSP0015_2-20120614|6608_1	7.5e-17	Odontella aurita	Bacillariophyta
SPX/PF03105.20	MMETSP0017_2-20120614|13430_1	3e-23	Cylindrotheca closterium	Bacillariophyta
SPX/PF03105.20	MMETSP0017_2-20120614|16378_1	8.5e-14	Cylindrotheca closterium	Bacillariophyta
SPX/PF03105.20	MMETSP0017_2-20120614|19562_1	1.1e-13	Cylindrotheca closterium	Bacillariophyta
SPX/PF03105.20	MMETSP0017_2-20120614|32630_1	8.2e-14	Cylindrotheca closterium	Bacillariophyta
SPX/PF03105.20	MMETSP0017_2-20120614|9184_1	8e-14	Cylindrotheca closterium	Bacillariophyta
SPX/PF03105.20	MMETSP0160_2-20130417|3315_1	9.3e-19	Odontella sinensis	Bacillariophyta
SPX/PF03105.20	MMETSP0160_2-20130417|8517_1	8.3e-17	Odontella sinensis	Bacillariophyta
SPX/PF03105.20	MMETSP0200_2-20121128|13428_1	1.7e-13	Chaetoceros, Strain GSL56	Bacillariophyta
SPX/PF03105.20	MMETSP0200_2-20121128|14786_1	9.9e-22	Chaetoceros, Strain GSL56	Bacillariophyta
SPX/PF03105.20	MMETSP0200_2-20121128|15004_1	4.9e-11	Chaetoceros, Strain GSL56	Bacillariophyta
SPX/PF03105.20	MMETSP0200_2-20121128|16735_1	4.1e-12	Chaetoceros, Strain GSL56	Bacillariophyta
SPX/PF03105.20	MMETSP0200_2-20121128|2190_1	4.9e-11	Chaetoceros, Strain GSL56	Bacillariophyta
SPX/PF03105.20	MMETSP0200_2-20121128|6169_1	6.6e-14	Chaetoceros, Strain GSL56	Bacillariophyta
SPX/PF03105.20	MMETSP0200_2-20121128|7192_1	9.9e-22	Chaetoceros, Strain GSL56	Bacillariophyta
SPX/PF03105.20	MMETSP0319-20121206|1198_1	5.3e-11	Skeletonema marinoi SM1012Hels-07	Bacillariophyta
SPX/PF03105.20	MMETSP0319-20121206|13104_1	4.7e-11	Skeletonema marinoi SM1012Hels-07	Bacillariophyta
SPX/PF03105.20	MMETSP0319-20121206|1623_1	4.4e-22	Skeletonema marinoi SM1012Hels-07	Bacillariophyta
SPX/PF03105.20	MMETSP0319-20121206|16422_1	8.3e-11	Skeletonema marinoi SM1012Hels-07	Bacillariophyta
SPX/PF03105.20	MMETSP0319-20121206|23998_1	4.4e-22	Skeletonema marinoi SM1012Hels-07	Bacillariophyta
SPX/PF03105.20	MMETSP0319-20121206|9860_1	3.6e-21	Skeletonema marinoi SM1012Hels-07	Bacillariophyta
SPX/PF03105.20	MMETSP0320-20121206|23053_1	1.2e-19	Skeletonema marinoi SM1012Den-03	Bacillariophyta
SPX/PF03105.20	MMETSP0320-20121206|23661_1	1.8e-19	Skeletonema marinoi SM1012Den-03	Bacillariophyta
SPX/PF03105.20	MMETSP0320-20121206|28_1	5.2e-12	Skeletonema marinoi SM1012Den-03	Bacillariophyta
SPX/PF03105.20	MMETSP0320-20121206|6142_1	3.6e-19	Skeletonema marinoi SM1012Den-03	Bacillariophyta
SPX/PF03105.20	MMETSP0321-20121206|1176_1	1e-14	Leptocylindrus danicus var. danicus B650	Bacillariophyta
SPX/PF03105.20	MMETSP0321-20121206|1282_1	7.1e-29	Leptocylindrus danicus var. danicus B650	Bacillariophyta
SPX/PF03105.20	MMETSP0321-20121206|27532_1	8.5e-14	Leptocylindrus danicus var. danicus B650	Bacillariophyta
SPX/PF03105.20	MMETSP0321-20121206|89_1	4.1e-14	Leptocylindrus danicus var. danicus B650	Bacillariophyta
SPX/PF03105.20	MMETSP0321-20121206|9439_1	4.5e-12	Leptocylindrus danicus var. danicus B650	Bacillariophyta
SPX/PF03105.20	MMETSP0322-20121206|17132_1	3.4e-22	Leptocylindrus danicus var. apora B651	Bacillariophyta
SPX/PF03105.20	MMETSP0322-20121206|2200_1	2.5e-22	Leptocylindrus danicus var. apora B651	Bacillariophyta
SPX/PF03105.20	MMETSP0327-20121206|11172_1	5e-21	Pseudo-nitzschia delicatissima B596	Bacillariophyta
SPX/PF03105.20	MMETSP0327-20121206|16781_1	5e-21	Pseudo-nitzschia delicatissima B596	Bacillariophyta
SPX/PF03105.20	MMETSP0327-20121206|2104_1	5e-21	Pseudo-nitzschia delicatissima B596	Bacillariophyta
SPX/PF03105.20	MMETSP0327-20121206|2609_1	1.5e-11	Pseudo-nitzschia delicatissima B596	Bacillariophyta
SPX/PF03105.20	MMETSP0327-20121206|7165_1	6.1e-15	Pseudo-nitzschia delicatissima B596	Bacillariophyta
SPX/PF03105.20	MMETSP0329-20121206|10061_1	1.3e-14	Pseudo-nitzschia arenysensis	Bacillariophyta
SPX/PF03105.20	MMETSP0329-20121206|112_1	6.3e-14	Pseudo-nitzschia arenysensis	Bacillariophyta
SPX/PF03105.20	MMETSP0329-20121206|1708_1	1.1e-18	Pseudo-nitzschia arenysensis	Bacillariophyta
SPX/PF03105.20	MMETSP0329-20121206|17887_1	7.3e-13	Pseudo-nitzschia arenysensis	Bacillariophyta
SPX/PF03105.20	MMETSP0329-20121206|22068_1	4.3e-25	Pseudo-nitzschia arenysensis	Bacillariophyta
SPX/PF03105.20	MMETSP0329-20121206|22999_1	6.4e-13	Pseudo-nitzschia arenysensis	Bacillariophyta
SPX/PF03105.20	MMETSP0329-20121206|3485_1	2.4e-14	Pseudo-nitzschia arenysensis	Bacillariophyta
SPX/PF03105.20	MMETSP0329-20121206|9820_1	2.4e-14	Pseudo-nitzschia arenysensis	Bacillariophyta
SPX/PF03105.20	MMETSP0580-20130426|16903_1	3.4e-21	Dactyliosolen fragilissimus	Bacillariophyta
SPX/PF03105.20	MMETSP0580-20130426|42228_1	3.8e-18	Dactyliosolen fragilissimus	Bacillariophyta
SPX/PF03105.20	MMETSP0580-20130426|5407_1	1.3e-11	Dactyliosolen fragilissimus	Bacillariophyta
SPX/PF03105.20	MMETSP0786-20121207|10702_1	1.8e-18	Thalassionema frauenfeldii	Bacillariophyta
SPX/PF03105.20	MMETSP0789-20121207|14498_1	3.1e-15	Rhizosolenia setigera, Strain CCMP 1694	Bacillariophyta
SPX/PF03105.20	MMETSP0789-20121207|5862_1	9.3e-12	Rhizosolenia setigera, Strain CCMP 1694	Bacillariophyta
SPX/PF03105.20	MMETSP0794_2-20130614|33885_1	3e-16	Stephanopyxis turris, Strain CCMP 815	Bacillariophyta
SPX/PF03105.20	MMETSP0794_2-20130614|34090_1	2.9e-13	Stephanopyxis turris, Strain CCMP 815	Bacillariophyta
SPX/PF03105.20	MMETSP0816-20121228|117060_1	3.9e-19	Proboscia inermis	Bacillariophyta
SPX/PF03105.20	MMETSP0816-20121228|15047_1	7.2e-20	Proboscia inermis	Bacillariophyta
SPX/PF03105.20	MMETSP1039-20121108|2115_1	1.7e-22	Skeletonema marinoi FE7	Bacillariophyta
SPX/PF03105.20	MMETSP1040-20121108|10348_1	1.7e-22	Skeletonema marinoi FE60	Bacillariophyta
SPX/PF03105.20	MMETSP1040-20121108|7814_1	4.3e-22	Skeletonema marinoi FE60	Bacillariophyta
SPX/PF03105.20	MMETSP1057-20121228|33351_1	2.9e-13	Cyclotella meneghiniana	Bacillariophyta
SPX/PF03105.20	MMETSP1057-20121228|78984_1	2.2e-19	Cyclotella meneghiniana	Bacillariophyta
SPX/PF03105.20	MMETSP1058-20130122|37372_1	9.1e-11	Detonula confervacea, Strain CCMP 353	Bacillariophyta
SPX/PF03105.20	MMETSP1058-20130122|3788_1	3.1e-20	Detonula confervacea, Strain CCMP 353	Bacillariophyta
SPX/PF03105.20	MMETSP1059-20121228|17659_1	1.8e-13	Thalassiosira sp. FW	Bacillariophyta
SPX/PF03105.20	MMETSP1059-20121228|4989_1	2.4e-23	Thalassiosira sp. FW	Bacillariophyta
SPX/PF03105.20	MMETSP1060-20121228|2662_1	1.1e-11	Pseudo-nitzschia pungens cf. cingulata	Bacillariophyta
SPX/PF03105.20	MMETSP1060-20121228|71116_1	4.4e-12	Pseudo-nitzschia pungens cf. cingulata	Bacillariophyta
SPX/PF03105.20	MMETSP1061-20121228|32946_1	2.3e-14	Pseudo-nitzschia pungens	Bacillariophyta
SPX/PF03105.20	MMETSP1061-20121228|5675_1	1.3e-13	Pseudo-nitzschia pungens	Bacillariophyta
SPX/PF03105.20	MMETSP1061-20121228|77508_1	7.8e-20	Pseudo-nitzschia pungens	Bacillariophyta
SPX/PF03105.20	MMETSP1062-20121207|4050_1	2.4e-11	Ditylum brightwellii Pop1 (SS4)	Bacillariophyta
SPX/PF03105.20	MMETSP1062-20121207|8303_1	4.2e-17	Ditylum brightwellii Pop1 (SS4)	Bacillariophyta
SPX/PF03105.20	MMETSP1063-20121207|1142_1	2.4e-11	Ditylum brightwellii Strain Pop2 (SS10)	Bacillariophyta
SPX/PF03105.20	MMETSP1064-20121228|17759_1	2.2e-25	Aulacoseira subarctica, Strain CCAP 1002	Bacillariophyta
SPX/PF03105.20	MMETSP1064-20121228|71378_1	4.5e-15	Aulacoseira subarctica, Strain CCAP 1002	Bacillariophyta
SPX/PF03105.20	MMETSP1065-20121228|68718_1	8.8e-16	Amphiprora paludosa	Bacillariophyta
SPX/PF03105.20	MMETSP1065-20121228|911_1	2.9e-22	Amphiprora paludosa	Bacillariophyta
SPX/PF03105.20	MMETSP1066-20121228|10076_1	3.9e-23	Coscinodiscus wailesii, Strain CCMP2513	Bacillariophyta
SPX/PF03105.20	MMETSP1066-20121228|244579_1	1.4e-17	Coscinodiscus wailesii, Strain CCMP2513	Bacillariophyta
SPX/PF03105.20	MMETSP1066-20121228|290709_1	1.5e-27	Coscinodiscus wailesii, Strain CCMP2513	Bacillariophyta
SPX/PF03105.20	MMETSP1066-20121228|291753_1	4.9e-17	Coscinodiscus wailesii, Strain CCMP2513	Bacillariophyta
SPX/PF03105.20	MMETSP1066-20121228|4496_1	1.3e-20	Coscinodiscus wailesii, Strain CCMP2513	Bacillariophyta
SPX/PF03105.20	MMETSP1067-20121228|138830_1	1.4e-11	Thalassiosira punctigera	Bacillariophyta
SPX/PF03105.20	MMETSP1067-20121228|92797_1	9.4e-21	Thalassiosira punctigera	Bacillariophyta
SPX/PF03105.20	MMETSP1070-20121207|10700_1	2.2e-14	Minutocellus polymorphus NH13	Bacillariophyta
SPX/PF03105.20	MMETSP1070-20121207|15391_1	3.6e-22	Minutocellus polymorphus NH13	Bacillariophyta
SPX/PF03105.20	MMETSP1070-20121207|24062_1	1.3e-22	Minutocellus polymorphus NH13	Bacillariophyta
SPX/PF03105.20	MMETSP1070-20121207|26249_1	3.3e-16	Minutocellus polymorphus NH13	Bacillariophyta
SPX/PF03105.20	MMETSP1071-20121207|1691_1	1.5e-12	Thalassiosira, Strain NH16	Bacillariophyta
SPX/PF03105.20	MMETSP1071-20121207|25569_1	1.9e-17	Thalassiosira, Strain NH16	Bacillariophyta
SPX/PF03105.20	MMETSP1071-20121207|312_1	9.3e-18	Thalassiosira, Strain NH16	Bacillariophyta
SPX/PF03105.20	MMETSP1171-20130828|38989_1	1.9e-19	Helicotheca tamensis, Strain CCMP826	Bacillariophyta
SPX/PF03105.20	MMETSP1175-20131217|1731_1	5.9e-15	Triceratium dubium, Strain CCMP147	Bacillariophyta
SPX/PF03105.20	MMETSP1175-20131217|6045_1	1.4e-18	Triceratium dubium, Strain CCMP147	Bacillariophyta
SPX/PF03105.20	MMETSP1175-20131217|6896_1	4.3e-15	Triceratium dubium, Strain CCMP147	Bacillariophyta
SPX/PF03105.20	MMETSP1176-20130426|19883_1	7.7e-11	Synedropsis cf. recta	Bacillariophyta
SPX/PF03105.20	MMETSP1176-20130426|22768_1	1.7e-16	Synedropsis cf. recta	Bacillariophyta
SPX/PF03105.20	MMETSP1176-20130426|30285_1	1.1e-20	Synedropsis cf. recta	Bacillariophyta
SPX/PF03105.20	MMETSP1322-20130828|31893_1	1.1e-12	Minutocellus polymorphus RCC2270	Bacillariophyta
SPX/PF03105.20	MMETSP1322-20130828|4500_1	5.1e-18	Minutocellus polymorphus RCC2270	Bacillariophyta
SPX/PF03105.20	MMETSP1322-20130828|4887_1	6.9e-22	Minutocellus polymorphus RCC2270	Bacillariophyta
SPX/PF03105.20	MMETSP1322-20130828|518_1	5.8e-13	Minutocellus polymorphus RCC2270	Bacillariophyta
SPX/PF03105.20	MMETSP1336-20130426|18427_1	1.4e-17	Chaetoceros neogracile, Strain RCC1993	Bacillariophyta
SPX/PF03105.20	MMETSP1336-20130426|2108_1	5.1e-15	Chaetoceros neogracile, Strain RCC1993	Bacillariophyta
SPX/PF03105.20	MMETSP1352-20130426|45035_1	3.1e-25	Stauroneis constricta, Strain CCMP1120	Bacillariophyta
SPX/PF03105.20	MMETSP1360-20130828|93664_1	5.5e-12	Licmophora paradoxa, Strain CCMP2313	Bacillariophyta
SPX/PF03105.20	MMETSP1361-20130828|52568_1	3.9e-17	Staurosira complex, Strain CCMP2646	Bacillariophyta
SPX/PF03105.20	MMETSP1361-20130828|8942_1	4.7e-12	Staurosira complex, Strain CCMP2646	Bacillariophyta
SPX/PF03105.20	MMETSP1362-20130617|59040_1	7.4e-12	Leptocylindrus danicus CCMP1856	Bacillariophyta
SPX/PF03105.20	MMETSP1362-20130617|6884_1	4.1e-28	Leptocylindrus danicus CCMP1856	Bacillariophyta
SPX/PF03105.20	MMETSP1362-20130617|8022_1	7.2e-15	Leptocylindrus danicus CCMP1856	Bacillariophyta
SPX/PF03105.20	MMETSP1394-20130617|3349_1	1.2e-20	Asterionellopsis glacialis CCMP1581	Bacillariophyta
SPX/PF03105.20	MMETSP1394-20130617|3593_1	1.5e-11	Asterionellopsis glacialis CCMP1581	Bacillariophyta
SPX/PF03105.20	MMETSP1423-20130617|32559_1	1.7e-15	Pseudo-nitzschia heimii, Strain UNC1101	Bacillariophyta
SPX/PF03105.20	MMETSP1423-20130617|3995_1	3.1e-13	Pseudo-nitzschia heimii, Strain UNC1101	Bacillariophyta
SPX/PF03105.20	MMETSP1423-20130617|4885_1	5.4e-17	Pseudo-nitzschia heimii, Strain UNC1101	Bacillariophyta
SPX/PF03105.20	MMETSP1428-20130617|10061_1	5.3e-11	Skeletonema marinoi UNC1201	Bacillariophyta
SPX/PF03105.20	MMETSP1428-20130617|43913_1	1.9e-21	Skeletonema marinoi UNC1201	Bacillariophyta
SPX/PF03105.20	MMETSP1429-20130617|45514_1	7.4e-12	Chaetoceros, Strain UNC1202	Bacillariophyta
SPX/PF03105.20	MMETSP1429-20130617|84419_1	1.6e-20	Chaetoceros, Strain UNC1202	Bacillariophyta
SPX/PF03105.20	MMETSP1432-20130617|13636_1	2.7e-15	Pseudo-nitzschia delicatissima, Strain UNC1205	Bacillariophyta
SPX/PF03105.20	MMETSP1437-20131217|6064_1	2.4e-12	Eucampia antarctica	Bacillariophyta
SPX/PF03105.20	MMETSP1442-20131203|18595_1	4.8e-22	Craspedostauros australis, Strain CCMP3328	Bacillariophyta
SPX/PF03105.20	MMETSP1443-20131203|1681_1	6.5e-13	Entomoneis, Strain CCMP2396	Bacillariophyta
SPX/PF03105.20	MMETSP1443-20131203|61523_1	3.9e-15	Entomoneis, Strain CCMP2396	Bacillariophyta
SPX/PF03105.20	MMETSP1447-20131203|3679_1	5.1e-14	Chaetoceros dichaeta, Strain CCMP1751	Bacillariophyta
SPX/PF03105.20	MMETSP1447-20131203|6460_1	3.9e-13	Chaetoceros dichaeta, Strain CCMP1751	Bacillariophyta
SPX/PF03105.20	MMETSP1447-20131203|74_1	2.6e-11	Chaetoceros dichaeta, Strain CCMP1751	Bacillariophyta
SPX/PF03105.20	MMETSP1449-20131203|32056_1	1.3e-19	Attheya septentrionalis, Strain CCMP2084	Bacillariophyta
SPX/PF03105.20	MMETSP1449-20131203|41682_1	1.2e-29	Attheya septentrionalis, Strain CCMP2084	Bacillariophyta
SPX/PF03105.20	MMETSP1449-20131203|57422_1	6.2e-18	Attheya septentrionalis, Strain CCMP2084	Bacillariophyta
SPX/PF03105.20	MMETSP0115-20131106|30436_1	1.2e-21	Bicosoecid sp, Strain ms1	Bicoecea
SPX/PF03105.20	MMETSP0942-20121206|15031_1	3.1e-13	Cafeteria roenbergensis	Bicoecea
SPX/PF03105.20	MMETSP0942-20121206|3802_1	9.5e-13	Cafeteria roenbergensis	Bicoecea
SPX/PF03105.20	MMETSP1104-20130614|14152_1	4.2e-13	Cafeteria, Strain Caron Lab Isolate	Bicoecea
SPX/PF03105.20	MMETSP1104-20130614|35671_1	2.9e-13	Cafeteria, Strain Caron Lab Isolate	Bicoecea
SPX/PF03105.20	MMETSP1104-20130614|39839_1	9.8e-11	Cafeteria, Strain Caron Lab Isolate	Bicoecea
SPX/PF03105.20	MMETSP0785-20121206|12569_1	2.8e-18	Bolidomonas pacifica	Bolidophyceae-and-relatives
SPX/PF03105.20	MMETSP0785-20121206|136_1	1.6e-17	Bolidomonas pacifica	Bolidophyceae-and-relatives
SPX/PF03105.20	MMETSP0785-20121206|6956_1	2.3e-24	Bolidomonas pacifica	Bolidophyceae-and-relatives
SPX/PF03105.20	MMETSP0785-20121206|8538_1	7.9e-13	Bolidomonas pacifica	Bolidophyceae-and-relatives
SPX/PF03105.20	MMETSP1319-20130603|17831_1	8e-11	Bolidomonas pacifica var. eleuthera	Bolidophyceae-and-relatives
SPX/PF03105.20	MMETSP1319-20130603|2063_1	6.8e-14	Bolidomonas pacifica var. eleuthera	Bolidophyceae-and-relatives
SPX/PF03105.20	MMETSP1319-20130603|4069_1	3.4e-27	Bolidomonas pacifica var. eleuthera	Bolidophyceae-and-relatives
SPX/PF03105.20	MMETSP1320-20131121|1106_1	4.5e-17	Bolidomonas, Strain RCC2347	Bolidophyceae-and-relatives
SPX/PF03105.20	MMETSP1320-20131121|172_1	4.9e-14	Bolidomonas, Strain RCC2347	Bolidophyceae-and-relatives
SPX/PF03105.20	MMETSP1320-20131121|42247_1	1.2e-16	Bolidomonas, Strain RCC2347	Bolidophyceae-and-relatives
SPX/PF03105.20	MMETSP1321-20130603|26524_1	1.4e-16	Bolidomonas sp. RCC1657	Bolidophyceae-and-relatives
SPX/PF03105.20	MMETSP1321-20130603|44984_1	9.6e-12	Bolidomonas sp. RCC1657	Bolidophyceae-and-relatives
SPX/PF03105.20	MMETSP0041_2-20121206|18378_1	3.8e-13	Lotharella globosa LEX01	Cercozoa
SPX/PF03105.20	MMETSP0041_2-20121206|29540_1	3.8e-13	Lotharella globosa LEX01	Cercozoa
SPX/PF03105.20	MMETSP0041_2-20121206|5884_1	7e-13	Lotharella globosa LEX01	Cercozoa
SPX/PF03105.20	MMETSP0042_2-20121206|17926_1	2.3e-15	Lotharella amoebiformis, Strain CCMP2058	Cercozoa
SPX/PF03105.20	MMETSP0045_2-20121206|1330_1	1.1e-17	Bigelowiella natans CCMP2755	Cercozoa
SPX/PF03105.20	MMETSP0045_2-20121206|18884_1	1.1e-17	Bigelowiella natans CCMP2755	Cercozoa
SPX/PF03105.20	MMETSP0109-20121206|14019_1	3.9e-11	Chlorarachnion reptans, Strain CCCM449	Cercozoa
SPX/PF03105.20	MMETSP0109-20121206|16189_1	3e-19	Chlorarachnion reptans, Strain CCCM449	Cercozoa
SPX/PF03105.20	MMETSP0109-20121206|29863_1	3e-19	Chlorarachnion reptans, Strain CCCM449	Cercozoa
SPX/PF03105.20	MMETSP0110_2-20121227|4847_1	5.8e-11	Gymnochlora CCMP2014	Cercozoa
SPX/PF03105.20	MMETSP1052-20121227|12902_1	1.1e-17	Bigelowiella natans CCMP623	Cercozoa
SPX/PF03105.20	MMETSP1052-20121227|26302_1	1.7e-14	Bigelowiella natans CCMP623	Cercozoa
SPX/PF03105.20	MMETSP1054-20121227|3146_1	1.1e-17	Bigelowiella natans CCMP1259	Cercozoa
SPX/PF03105.20	MMETSP1055-20130122|11953_1	2e-17	Bigelowiella natans CCMP1258.1	Cercozoa
SPX/PF03105.20	MMETSP1055-20130122|27480_1	1.1e-17	Bigelowiella natans CCMP1258.1	Cercozoa
SPX/PF03105.20	MMETSP1055-20130122|33188_1	1.1e-17	Bigelowiella natans CCMP1258.1	Cercozoa
SPX/PF03105.20	MMETSP1318-20131121|1386_1	2e-14	Partenskyella glossopodia, Strain RCC365	Cercozoa
SPX/PF03105.20	MMETSP1318-20131121|68667_1	8.3e-13	Partenskyella glossopodia, Strain RCC365	Cercozoa
SPX/PF03105.20	MMETSP1358-20130426|29236_1	1.1e-17	Bigelowiella natans CCMP1242	Cercozoa
SPX/PF03105.20	MMETSP1359-20130426|2310_1	1.9e-11	Bigelowiella longifila, Strain CCMP242	Cercozoa
SPX/PF03105.20	MMETSP0033_2-20121228|37088_1	1.8e-18	Dolichomastix tenuilepis	Chlorophyta
SPX/PF03105.20	MMETSP0034_2-20130328|17721_1	1e-19	Nephroselmis pyriformis, Strain CCMP717	Chlorophyta
SPX/PF03105.20	MMETSP0052_2-20121109|18333_1	7.6e-13	Polytomella parva	Chlorophyta
SPX/PF03105.20	MMETSP0052_2-20121109|24842_1	7.3e-13	Polytomella parva	Chlorophyta
SPX/PF03105.20	MMETSP0052_2-20121109|26476_1	6.8e-13	Polytomella parva	Chlorophyta
SPX/PF03105.20	MMETSP0052_2-20121109|29790_1	7.3e-13	Polytomella parva	Chlorophyta
SPX/PF03105.20	MMETSP0052_2-20121109|4471_1	2.1e-35	Polytomella parva	Chlorophyta
SPX/PF03105.20	MMETSP0052_2-20121109|6757_1	7.3e-13	Polytomella parva	Chlorophyta
SPX/PF03105.20	MMETSP0052_2-20121109|7962_1	7.9e-13	Polytomella parva	Chlorophyta
SPX/PF03105.20	MMETSP0063_2-20130828|14190_1	4.3e-31	Chlamydomonas euryale, Strain CCMP219	Chlorophyta
SPX/PF03105.20	MMETSP0063_2-20130828|14217_1	1.3e-16	Chlamydomonas euryale, Strain CCMP219	Chlorophyta
SPX/PF03105.20	MMETSP0063_2-20130828|31470_1	6.9e-11	Chlamydomonas euryale, Strain CCMP219	Chlorophyta
SPX/PF03105.20	MMETSP0063_2-20130828|61565_1	1.9e-19	Chlamydomonas euryale, Strain CCMP219	Chlorophyta
SPX/PF03105.20	MMETSP0419_2-20121207|15613_1	2.6e-12	Tetraselmis GSL018	Chlorophyta
SPX/PF03105.20	MMETSP0419_2-20121207|24725_1	2.4e-12	Tetraselmis GSL018	Chlorophyta
SPX/PF03105.20	MMETSP0491_2-20121128|11916_1	1e-12	Tetraselmis chuii, Strain PLY429	Chlorophyta
SPX/PF03105.20	MMETSP0491_2-20121128|13120_1	9.5e-31	Tetraselmis chuii, Strain PLY429	Chlorophyta
SPX/PF03105.20	MMETSP0491_2-20121128|13787_1	7e-13	Tetraselmis chuii, Strain PLY429	Chlorophyta
SPX/PF03105.20	MMETSP0491_2-20121128|22890_1	9.3e-31	Tetraselmis chuii, Strain PLY429	Chlorophyta
SPX/PF03105.20	MMETSP0491_2-20121128|23894_1	3.4e-13	Tetraselmis chuii, Strain PLY429	Chlorophyta
SPX/PF03105.20	MMETSP0491_2-20121128|2784_1	1.4e-12	Tetraselmis chuii, Strain PLY429	Chlorophyta
SPX/PF03105.20	MMETSP0491_2-20121128|6939_1	1.1e-13	Tetraselmis chuii, Strain PLY429	Chlorophyta
SPX/PF03105.20	MMETSP0491_2-20121128|8085_1	9.6e-31	Tetraselmis chuii, Strain PLY429	Chlorophyta
SPX/PF03105.20	MMETSP0491_2-20121128|8903_1	1.1e-13	Tetraselmis chuii, Strain PLY429	Chlorophyta
SPX/PF03105.20	MMETSP0803_2-20130417|348_1	8.2e-14	Crustomastix stigmata, Strain CCMP3273	Chlorophyta
SPX/PF03105.20	MMETSP0804-20121206|7099_1	3.7e-17	Tetraselmis astigmatica, Strain CCMP880	Chlorophyta
SPX/PF03105.20	MMETSP0806_2-20130528|7062_1	2.3e-15	Prasinoderma coloniale, Strain CCMP1413	Chlorophyta
SPX/PF03105.20	MMETSP0930-20121108|2368_1	1.3e-22	Ostreococcus mediterraneus clade-D-RCC1621	Chlorophyta
SPX/PF03105.20	MMETSP0932-20121108|5143_1	4.5e-13	Ostreococcus mediterraneus clade-D-RCC2596	Chlorophyta
SPX/PF03105.20	MMETSP0933-20121108|3701_1	1.6e-11	Bathycoccus prasinos BCC99000	Chlorophyta
SPX/PF03105.20	MMETSP0936-20121108|2577_1	6.1e-13	Ostreococcus mediterraneus clade-D-RCC2573	Chlorophyta
SPX/PF03105.20	MMETSP0937-20121108|2411_1	2e-22	Ostreococcus mediterraneus clade-D-RCC2593	Chlorophyta
SPX/PF03105.20	MMETSP0937-20121108|5056_1	5.4e-13	Ostreococcus mediterraneus clade-D-RCC2593	Chlorophyta
SPX/PF03105.20	MMETSP0937-20121108|7481_1	2e-22	Ostreococcus mediterraneus clade-D-RCC2593	Chlorophyta
SPX/PF03105.20	MMETSP0938-20121108|5935_1	4.7e-13	Ostreococcus mediterraneus clade-D-RCC1107	Chlorophyta
SPX/PF03105.20	MMETSP0941-20130531|2680_1	9.8e-21	Prasinococcus capsulatus, Strain CCMP1194	Chlorophyta
SPX/PF03105.20	MMETSP1080-20121227|10225_1	5.7e-23	Micromonas sp. CCMP1646	Chlorophyta
SPX/PF03105.20	MMETSP1080-20121227|2462_1	4.8e-18	Micromonas sp. CCMP1646	Chlorophyta
SPX/PF03105.20	MMETSP1080-20121227|517_1	4.2e-22	Micromonas sp. CCMP1646	Chlorophyta
SPX/PF03105.20	MMETSP1081-20130531|2370_1	2e-20	Pyramimonas amylifera, Strain CCMP720	Chlorophyta
SPX/PF03105.20	MMETSP1085-20130531|10848_1	3.2e-16	Pycnococcus sp, Strain CCM1998	Chlorophyta
SPX/PF03105.20	MMETSP1085-20130531|13012_1	2e-14	Pycnococcus sp, Strain CCM1998	Chlorophyta
SPX/PF03105.20	MMETSP1106-20121128|15110_1	9e-31	Mantoniella antarctica, Strain SL-175	Chlorophyta
SPX/PF03105.20	MMETSP1106-20121128|21372_1	4.7e-15	Mantoniella antarctica, Strain SL-175	Chlorophyta
SPX/PF03105.20	MMETSP1106-20121128|21556_1	8e-31	Mantoniella antarctica, Strain SL-175	Chlorophyta
SPX/PF03105.20	MMETSP1106-20121128|587_1	1e-30	Mantoniella antarctica, Strain SL-175	Chlorophyta
SPX/PF03105.20	MMETSP1161-20130426|2016_1	4.4e-16	Picochlorum oklahomense	Chlorophyta
SPX/PF03105.20	MMETSP1161-20130426|2065_1	4.8e-14	Picochlorum oklahomense	Chlorophyta
SPX/PF03105.20	MMETSP1169-20130426|2703_1	1.1e-11	Pyramimonas obovata CCMP722	Chlorophyta
SPX/PF03105.20	MMETSP1169-20130426|2985_1	3.7e-19	Pyramimonas obovata CCMP722	Chlorophyta
SPX/PF03105.20	MMETSP1169-20130426|60602_1	5.8e-17	Pyramimonas obovata CCMP722	Chlorophyta
SPX/PF03105.20	MMETSP1180-20130426|1367_1	1.7e-14	Chlamydomonas sp cf, Strain CCMP681	Chlorophyta
SPX/PF03105.20	MMETSP1309-20131121|22388_1	6.5e-14	Prasinophyceae sp. RCC998	Chlorophyta
SPX/PF03105.20	MMETSP1312-20131121|15249_1	1.7e-16	Prasinophyceae sp. RCC2335	Chlorophyta
SPX/PF03105.20	MMETSP1312-20131121|52500_1	2.8e-14	Prasinophyceae sp. RCC2335	Chlorophyta
SPX/PF03105.20	MMETSP1316-20130426|3101_1	3e-22	Pycnococcus provasolii RCC2336	Chlorophyta
SPX/PF03105.20	MMETSP1326-20131121|40511_1	1.9e-14	Mamiellaceae RCC2288	Chlorophyta
SPX/PF03105.20	MMETSP1326-20131121|4463_1	1.6e-20	Mamiellaceae RCC2288	Chlorophyta
SPX/PF03105.20	MMETSP1327-20130426|29163_1	1.5e-20	Micromonas pusilla RCC2306	Chlorophyta
SPX/PF03105.20	MMETSP1327-20130426|33831_1	4.3e-19	Micromonas pusilla RCC2306	Chlorophyta
SPX/PF03105.20	MMETSP1330-20130603|22410_1	1.9e-13	Picochlorum RCC944	Chlorophyta
SPX/PF03105.20	MMETSP1330-20130603|46472_1	1.2e-13	Picochlorum RCC944	Chlorophyta
SPX/PF03105.20	MMETSP1391-20130828|12507_1	2.1e-30	Chlamydomonas leiostraca, Strain SAG 11-49	Chlorophyta
SPX/PF03105.20	MMETSP1391-20130828|2984_1	3.9e-18	Chlamydomonas leiostraca, Strain SAG 11-49	Chlorophyta
SPX/PF03105.20	MMETSP1391-20130828|43232_1	2.1e-19	Chlamydomonas leiostraca, Strain SAG 11-49	Chlorophyta
SPX/PF03105.20	MMETSP1392-20130828|13467_1	1.1e-15	Chlamydomonas chlamydogama, Strain SAG 11-48b	Chlorophyta
SPX/PF03105.20	MMETSP1392-20130828|16813_1	3.7e-27	Chlamydomonas chlamydogama, Strain SAG 11-48b	Chlorophyta
SPX/PF03105.20	MMETSP1392-20130828|31498_1	1.6e-17	Chlamydomonas chlamydogama, Strain SAG 11-48b	Chlorophyta
SPX/PF03105.20	MMETSP1393-20130829|13307_1	1.5e-18	Micromonas sp. CS-222	Chlorophyta
SPX/PF03105.20	MMETSP1399-20130617|8154_1	2e-11	Bathycoccus prasinos CCMP1898	Chlorophyta
SPX/PF03105.20	MMETSP1400-20130829|18822_1	3.8e-24	Micromonas sp. RCC451	Chlorophyta
SPX/PF03105.20	MMETSP1400-20130829|20042_1	9.3e-17	Micromonas sp. RCC451	Chlorophyta
SPX/PF03105.20	MMETSP1400-20130829|3316_1	1.5e-20	Micromonas sp. RCC451	Chlorophyta
SPX/PF03105.20	MMETSP1400-20130829|4063_1	1.4e-16	Micromonas sp. RCC451	Chlorophyta
SPX/PF03105.20	MMETSP1401-20130829|26426_1	6.8e-23	Micromonas pusilla CCAC1681	Chlorophyta
SPX/PF03105.20	MMETSP1402-20130829|12453_1	2.9e-14	Micromonas pusilla RCC1614	Chlorophyta
SPX/PF03105.20	MMETSP1402-20130829|1293_1	6.8e-38	Micromonas pusilla RCC1614	Chlorophyta
SPX/PF03105.20	MMETSP1403-20130829|17819_1	2.8e-21	Micromonas pusilla CCMP1723	Chlorophyta
SPX/PF03105.20	MMETSP1403-20130829|2267_1	2.5e-20	Micromonas pusilla CCMP1723	Chlorophyta
SPX/PF03105.20	MMETSP1403-20130829|2719_1	4.7e-25	Micromonas pusilla CCMP1723	Chlorophyta
SPX/PF03105.20	MMETSP1404-20130829|2822_1	3e-16	Micromonas pusilla CCMP494	Chlorophyta
SPX/PF03105.20	MMETSP1404-20130829|9574_1	8.2e-21	Micromonas pusilla CCMP494	Chlorophyta
SPX/PF03105.20	MMETSP1438-20131217|21475_1	8.5e-19	Pterosperma, Strain CCMP1384	Chlorophyta
SPX/PF03105.20	MMETSP1445-20131203|10503_1	2e-29	Pyramimonas, Strain CCMP2087	Chlorophyta
SPX/PF03105.20	MMETSP1445-20131203|28647_1	1.3e-19	Pyramimonas, Strain CCMP2087	Chlorophyta
SPX/PF03105.20	MMETSP1446-20131203|1958_1	1.2e-11	Prasinophyceae CCMP2111	Chlorophyta
SPX/PF03105.20	MMETSP1453-20131121|4719_1	6.9e-11	Prasinophyceae RCC701	Chlorophyta
SPX/PF03105.20	MMETSP1456-20131121|18222_1	3.5e-15	Prasinophyceae RCC1871	Chlorophyta
SPX/PF03105.20	MMETSP1456-20131121|4600_1	3.1e-16	Prasinophyceae RCC1871	Chlorophyta
SPX/PF03105.20	MMETSP1459-20131121|70780_1	6.6e-23	Pycnococcus provasolii RCC931	Chlorophyta
SPX/PF03105.20	MMETSP1469-20131121|36243_1	4.9e-15	Unidentified, Strain CCMP1205	Chlorophyta
SPX/PF03105.20	MMETSP1470-20131121|10537_1	1.6e-21	Unidentified sp, Strain CCMP2175	Chlorophyta
SPX/PF03105.20	MMETSP1470-20131121|6958_1	3.6e-16	Unidentified sp, Strain CCMP2175	Chlorophyta
SPX/PF03105.20	MMETSP1471-20131121|4429_1	2.1e-22	Pycnococcus provasolii RCC733	Chlorophyta
SPX/PF03105.20	MMETSP1472-20131121|1044_1	6.6e-23	Pycnococcus provasolii RCC251	Chlorophyta
SPX/PF03105.20	MMETSP1473-20131121|16177_1	8.6e-19	Stichococcus sp, Strain RCC1054	Chlorophyta
SPX/PF03105.20	MMETSP1473-20131121|1949_1	9.4e-12	Stichococcus sp, Strain RCC1054	Chlorophyta
SPX/PF03105.20	MMETSP1473-20131121|3491_1	8.4e-13	Stichococcus sp, Strain RCC1054	Chlorophyta
SPX/PF03105.20	MMETSP1451-20131203|82827_1	4.3e-11	Vitrella brassicaformis, Strain CCMP3346	Chromerida
SPX/PF03105.20	MMETSP1098-20130426|5134_1	5.2e-13	Spumella elongata, Strain CCAP 955	Chrysophyceae-Synurophyceae
SPX/PF03105.20	MMETSP1098-20130426|6464_1	8.7e-15	Spumella elongata, Strain CCAP 955	Chrysophyceae-Synurophyceae
SPX/PF03105.20	MMETSP1098-20130426|98180_1	1e-12	Spumella elongata, Strain CCAP 955	Chrysophyceae-Synurophyceae
SPX/PF03105.20	MMETSP1103-20130426|11951_1	3e-19	Paraphysomonas bandaiensis, Strain Caron Lab Isolate	Chrysophyceae-Synurophyceae
SPX/PF03105.20	MMETSP1105-20130129|13266_1	7.8e-12	Ochromonas, Strain BG-1	Chrysophyceae-Synurophyceae
SPX/PF03105.20	MMETSP1105-20130129|13497_1	1.1e-32	Ochromonas, Strain BG-1	Chrysophyceae-Synurophyceae
SPX/PF03105.20	MMETSP1105-20130129|2169_1	3.1e-29	Ochromonas, Strain BG-1	Chrysophyceae-Synurophyceae
SPX/PF03105.20	MMETSP1105-20130129|3256_1	3.3e-11	Ochromonas, Strain BG-1	Chrysophyceae-Synurophyceae
SPX/PF03105.20	MMETSP1105-20130129|3888_1	2.6e-32	Ochromonas, Strain BG-1	Chrysophyceae-Synurophyceae
SPX/PF03105.20	MMETSP1167-20130531|25479_1	4.6e-20	Mallomonas Sp, Strain CCMP3275	Chrysophyceae-Synurophyceae
SPX/PF03105.20	MMETSP1177-20130426|2234_1	5e-17	Ochromonas CCMP1899	Chrysophyceae-Synurophyceae
SPX/PF03105.20	MMETSP1177-20130426|36962_1	4e-13	Ochromonas CCMP1899	Chrysophyceae-Synurophyceae
SPX/PF03105.20	MMETSP1177-20130426|4458_1	1.1e-14	Ochromonas CCMP1899	Chrysophyceae-Synurophyceae
SPX/PF03105.20	MMETSP0126-20121128|10381_1	4.4e-14	Strombidinopsis acuminata	Ciliophora
SPX/PF03105.20	MMETSP0472-20121206|10451_1	7.5e-16	Tiarina fusa	Ciliophora
SPX/PF03105.20	MMETSP0472-20121206|14590_1	1.8e-13	Tiarina fusa	Ciliophora
SPX/PF03105.20	MMETSP0472-20121206|19787_1	6e-14	Tiarina fusa	Ciliophora
SPX/PF03105.20	MMETSP0472-20121206|22995_1	1.8e-13	Tiarina fusa	Ciliophora
SPX/PF03105.20	MMETSP0472-20121206|30405_1	8.1e-14	Tiarina fusa	Ciliophora
SPX/PF03105.20	MMETSP0472-20121206|4260_1	7.3e-15	Tiarina fusa	Ciliophora
SPX/PF03105.20	MMETSP0472-20121206|51154_1	1.1e-15	Tiarina fusa	Ciliophora
SPX/PF03105.20	MMETSP0413-20121227|17313_1	7.9e-12	Filamoeba nolandi, Strain NC-AS-23-1	Conosa
SPX/PF03105.20	MMETSP0413-20121227|5312_1	2.6e-27	Filamoeba nolandi, Strain NC-AS-23-1	Conosa
SPX/PF03105.20	MMETSP0413-20121227|7860_1	4e-21	Filamoeba nolandi, Strain NC-AS-23-1	Conosa
SPX/PF03105.20	MMETSP0043_2-20121206|34503_1	3.6e-14	Hemiselmis andersenii CCMP644	Cryptophyta
SPX/PF03105.20	MMETSP0043_2-20121206|5717_1	5.1e-14	Hemiselmis andersenii CCMP644	Cryptophyta
SPX/PF03105.20	MMETSP0046_2-20120614|13144_1	1.2e-11	Guillardia theta CCMP2712	Cryptophyta
SPX/PF03105.20	MMETSP0047_2-20121206|13395_1	7.7e-17	Chroomonas mesostigmatica_cf, Strain CCMP1168	Cryptophyta
SPX/PF03105.20	MMETSP0047_2-20121206|18986_1	1.3e-15	Chroomonas mesostigmatica_cf, Strain CCMP1168	Cryptophyta
SPX/PF03105.20	MMETSP0799-20121207|17888_1	1.4e-14	Geminigera cryophila, Strain CCMP2564	Cryptophyta
SPX/PF03105.20	MMETSP1041-20130122|16816_1	4.3e-15	Hemiselmis andersenii CCMP439	Cryptophyta
SPX/PF03105.20	MMETSP1041-20130122|17560_1	5.4e-14	Hemiselmis andersenii CCMP439	Cryptophyta
SPX/PF03105.20	MMETSP1042-20121227|16966_1	4.8e-15	Hemiselmis andersenii CCMP1180	Cryptophyta
SPX/PF03105.20	MMETSP1042-20121227|2373_1	6.1e-23	Hemiselmis andersenii CCMP1180	Cryptophyta
SPX/PF03105.20	MMETSP1043-20130122|15433_1	4e-15	Hemiselmis andersenii CCMP441	Cryptophyta
SPX/PF03105.20	MMETSP1047-20130122|15589_1	5e-16	Rhodomonas salina	Cryptophyta
SPX/PF03105.20	MMETSP1048-20121227|11520_1	8.8e-14	Hanusia phi	Cryptophyta
SPX/PF03105.20	MMETSP1101-20121128|6225_1	2.7e-16	Rhodomonas abbreviata, Strain Caron Lab Isolate	Cryptophyta
SPX/PF03105.20	MMETSP1356-20130122|31813_1	1.6e-17	Hemiselmis viresens, Strain PCC157	Cryptophyta
SPX/PF03105.20	MMETSP1356-20130122|39980_1	2.2e-16	Hemiselmis viresens, Strain PCC157	Cryptophyta
SPX/PF03105.20	MMETSP1173-20130426|1257_1	7.3e-22	Rhizochromulina marina	Dictyochophyceae
SPX/PF03105.20	MMETSP1173-20130426|19493_1	1.7e-16	Rhizochromulina marina	Dictyochophyceae
SPX/PF03105.20	MMETSP1173-20130426|2189_1	4.4e-13	Rhizochromulina marina	Dictyochophyceae
SPX/PF03105.20	MMETSP1173-20130426|27395_1	3.5e-15	Rhizochromulina marina	Dictyochophyceae
SPX/PF03105.20	MMETSP1173-20130426|8555_1	1.5e-14	Rhizochromulina marina	Dictyochophyceae
SPX/PF03105.20	MMETSP1174-20130828|59531_1	8e-23	Dictyocha speculum, Strain CCMP1381	Dictyochophyceae
SPX/PF03105.20	MMETSP1174-20130828|77266_1	1.2e-20	Dictyocha speculum, Strain CCMP1381	Dictyochophyceae
SPX/PF03105.20	MMETSP1324-20130603|11127_1	5.6e-20	Florenciella, Strain RCC1587	Dictyochophyceae
SPX/PF03105.20	MMETSP1324-20130603|69338_1	4.9e-11	Florenciella, Strain RCC1587	Dictyochophyceae
SPX/PF03105.20	MMETSP1344-20130328|17449_1	7.1e-19	Florenciella parvula CCMP2471	Dictyochophyceae
SPX/PF03105.20	MMETSP0224-20130122|81_1	7.8e-13	Togula jolla, Strain CCCM 725	Dinophyta
SPX/PF03105.20	MMETSP0228-20121227|45307_1	2.9e-14	Protoceratium reticulatum, Strain CCCM 535 (=CCMP 1889)	Dinophyta
SPX/PF03105.20	MMETSP0253-20130528|75963_1	8.6e-11	Noctiluca scintillans	Dinophyta
SPX/PF03105.20	MMETSP0448-20130528|183998_1	3.5e-13	Heterocapsa triquetra	Dinophyta
SPX/PF03105.20	MMETSP0503-20121227|14859_1	6.3e-12	Heterocapsa rotundata, Strain SCCAP K-0483	Dinophyta
SPX/PF03105.20	MMETSP0689_2-20121128|1108_1	1.4e-17	Amphidinium massartii	Dinophyta
SPX/PF03105.20	MMETSP0689_2-20121128|25624_1	4.4e-11	Amphidinium massartii	Dinophyta
SPX/PF03105.20	MMETSP0766_2-20121228|145782_1	3.6e-13	Gambierdiscus australes	Dinophyta
SPX/PF03105.20	MMETSP0784-20121206|17504_1	1.1e-11	Gymnodinium catenatum	Dinophyta
SPX/PF03105.20	MMETSP0784-20121206|45782_1	2.8e-11	Gymnodinium catenatum	Dinophyta
SPX/PF03105.20	MMETSP0784-20121206|7101_1	5.5e-12	Gymnodinium catenatum	Dinophyta
SPX/PF03105.20	MMETSP0796-20121207|11880_1	7.4e-12	Pyrodinium bahamense	Dinophyta
SPX/PF03105.20	MMETSP0796-20121207|25521_1	3.5e-12	Pyrodinium bahamense	Dinophyta
SPX/PF03105.20	MMETSP0796-20121207|56146_1	4.1e-13	Pyrodinium bahamense	Dinophyta
SPX/PF03105.20	MMETSP1338-20131121|4874_1	4.9e-15	Pelagodinium beii	Dinophyta
SPX/PF03105.20	MMETSP1338-20131121|56480_1	7.3e-12	Pelagodinium beii	Dinophyta
SPX/PF03105.20	MMETSP1374-20130617|9212_1	3e-13	Symbiodinium Mf12.5f/clade A3	Dinophyta
SPX/PF03105.20	MMETSP1377-20130617|100150_1	1.3e-11	Symbiodinium type D1a	Dinophyta
SPX/PF03105.20	MMETSP1440-20131203|13720_1	1.7e-17	Polarella glacialis, Strain CCMP2088	Dinophyta
SPX/PF03105.20	MMETSP1441-20131203|23947_1	1.3e-13	Heterocapsa arctica, Strain CCMP445	Dinophyta
SPX/PF03105.20	MMETSP1462-20131121|46311_1	4.7e-13	Brandtodinium nutriculum, Strain RCC3387	Dinophyta
SPX/PF03105.20	MMETSP0759-20121206|3934_1	6e-16	Percolomonas cosmopolitus WS	Discoba
SPX/PF03105.20	MMETSP1384-20130603|214784_1	1.1e-14	Ammonia sp.	Foraminifera
SPX/PF03105.20	MMETSP0780_2-20120614|2515_1	3.8e-12	Palpitomonas bilix	Hacrobia_X
SPX/PF03105.20	MMETSP0164_2-20130417|45263_1	8.1e-14	Coccolithus pelagicus ssp braarudi, Strain PLY182g	Haptophyta
SPX/PF03105.20	MMETSP0286-20121206|17857_1	1.4e-16	Chrysochromulina polylepis, Strain UIO037	Haptophyta
SPX/PF03105.20	MMETSP0287-20121206|9934_1	9.2e-13	Chrysochromulina rotalis, Strain UIO044	Haptophyta
SPX/PF03105.20	MMETSP1094-20130205|2642_1	2.8e-11	Chrysochromulina brevifilum, Strain UTEX LB 985	Haptophyta
SPX/PF03105.20	MMETSP1096-20121128|13452_1	2.5e-15	Chrysochromulina ericina CCMP281	Haptophyta
SPX/PF03105.20	MMETSP1096-20121128|14409_1	6.5e-15	Chrysochromulina ericina CCMP281	Haptophyta
SPX/PF03105.20	MMETSP1096-20121128|41431_1	4.1e-16	Chrysochromulina ericina CCMP281	Haptophyta
SPX/PF03105.20	MMETSP1100-20130122|10705_1	2.1e-14	Phaeocystis antarctica Caron Lab	Haptophyta
SPX/PF03105.20	MMETSP1100-20130122|12115_1	1.1e-12	Phaeocystis antarctica Caron Lab	Haptophyta
SPX/PF03105.20	MMETSP1100-20130122|34909_1	7.1e-12	Phaeocystis antarctica Caron Lab	Haptophyta
SPX/PF03105.20	MMETSP1100-20130122|35092_1	1.2e-12	Phaeocystis antarctica Caron Lab	Haptophyta
SPX/PF03105.20	MMETSP1100-20130122|38262_1	3.4e-16	Phaeocystis antarctica Caron Lab	Haptophyta
SPX/PF03105.20	MMETSP1100-20130122|46472_1	1.3e-12	Phaeocystis antarctica Caron Lab	Haptophyta
SPX/PF03105.20	MMETSP1100-20130122|9436_1	2.1e-13	Phaeocystis antarctica Caron Lab	Haptophyta
SPX/PF03105.20	MMETSP1162-20130426|1596_1	2.4e-13	Phaeocystis sp. CCMP2710	Haptophyta
SPX/PF03105.20	MMETSP1162-20130426|6596_1	4.3e-12	Phaeocystis sp. CCMP2710	Haptophyta
SPX/PF03105.20	MMETSP1162-20130426|7118_1	2.4e-14	Phaeocystis sp. CCMP2710	Haptophyta
SPX/PF03105.20	MMETSP1178-20130426|753_1	1e-14	Phaeocystis unid Strain CCMP2000	Haptophyta
SPX/PF03105.20	MMETSP1333-20130426|102_1	3.7e-13	Scyphosphaera apsteinii, Strain RCC1455	Haptophyta
SPX/PF03105.20	MMETSP1333-20130426|107655_1	2e-12	Scyphosphaera apsteinii, Strain RCC1455	Haptophyta
SPX/PF03105.20	MMETSP1333-20130426|34064_1	2.8e-15	Scyphosphaera apsteinii, Strain RCC1455	Haptophyta
SPX/PF03105.20	MMETSP1333-20130426|37_1	1.6e-13	Scyphosphaera apsteinii, Strain RCC1455	Haptophyta
SPX/PF03105.20	MMETSP1333-20130426|43335_1	5.7e-12	Scyphosphaera apsteinii, Strain RCC1455	Haptophyta
SPX/PF03105.20	MMETSP1334-20130426|20979_1	2.2e-19	Calcidiscus leptoporus, Strain RCC1130	Haptophyta
SPX/PF03105.20	MMETSP1335-20130426|1932_1	1.6e-11	Chrysoculter rhomboideus, Strain RCC1486	Haptophyta
SPX/PF03105.20	MMETSP1444-20131203|26048_1	1.9e-14	Phaeocystis antarctica, Strain CCMP1374	Haptophyta
SPX/PF03105.20	MMETSP1444-20131203|28456_1	1.1e-12	Phaeocystis antarctica, Strain CCMP1374	Haptophyta
SPX/PF03105.20	MMETSP1444-20131203|4855_1	3.4e-16	Phaeocystis antarctica, Strain CCMP1374	Haptophyta
SPX/PF03105.20	MMETSP1444-20131203|834_1	2.4e-11	Phaeocystis antarctica, Strain CCMP1374	Haptophyta
SPX/PF03105.20	MMETSP1463-20131121|4233_1	2.8e-12	Pavlova lutheri, Strain RCC1537	Haptophyta
SPX/PF03105.20	MMETSP1464-20131121|12515_1	1.4e-13	Exanthemachrysis gayraliae, Strain RCC1523	Haptophyta
SPX/PF03105.20	MMETSP1464-20131121|16574_1	1.1e-19	Exanthemachrysis gayraliae, Strain RCC1523	Haptophyta
SPX/PF03105.20	MMETSP1464-20131121|38240_1	1.2e-12	Exanthemachrysis gayraliae, Strain RCC1523	Haptophyta
SPX/PF03105.20	MMETSP1464-20131121|3830_1	1.7e-16	Exanthemachrysis gayraliae, Strain RCC1523	Haptophyta
SPX/PF03105.20	MMETSP1464-20131121|41490_1	1.1e-12	Exanthemachrysis gayraliae, Strain RCC1523	Haptophyta
SPX/PF03105.20	MMETSP1465-20131121|64537_1	2.5e-11	Phaeocystis cordata	Haptophyta
SPX/PF03105.20	MMETSP1466-20131121|26552_1	2.2e-12	Pavlova gyrans, Strain CCMP608	Haptophyta
SPX/PF03105.20	MMETSP1466-20131121|37459_1	6.1e-17	Pavlova gyrans, Strain CCMP608	Haptophyta
SPX/PF03105.20	MMETSP1466-20131121|4633_1	1.6e-13	Pavlova gyrans, Strain CCMP608	Haptophyta
SPX/PF03105.20	MMETSP0447-20121125|1784_1	2.6e-13	Stygamoeba regulata	Hilomonadea
SPX/PF03105.20	MMETSP1433-20131031|10486_1	2.5e-18	Quahog Parasite QPX NY07348D	Labyrinthulea
SPX/PF03105.20	MMETSP1433-20131031|9369_1	5.6e-11	Quahog Parasite QPX NY07348D	Labyrinthulea
SPX/PF03105.20	MMETSP0161_2-20130828|5333_1	5.6e-13	Neoparamoeba aestuarina, Strain SoJaBio B1-5	Lobosa
SPX/PF03105.20	MMETSP0161_2-20130828|67803_1	1.9e-14	Neoparamoeba aestuarina, Strain SoJaBio B1-5	Lobosa
SPX/PF03105.20	MMETSP0161_2-20130828|70923_1	4.3e-12	Neoparamoeba aestuarina, Strain SoJaBio B1-5	Lobosa
SPX/PF03105.20	MMETSP0168-20121206|12114_1	9.2e-11	Vannella sp. DIVA3 517/6/12	Lobosa
SPX/PF03105.20	MMETSP0168-20121206|2537_1	1e-11	Vannella sp. DIVA3 517/6/12	Lobosa
SPX/PF03105.20	MMETSP0168-20121206|5335_1	2.7e-13	Vannella sp. DIVA3 517/6/12	Lobosa
SPX/PF03105.20	MMETSP0168-20121206|9130_1	1.1e-15	Vannella sp. DIVA3 517/6/12	Lobosa
SPX/PF03105.20	MMETSP0420-20121227|9508_1	9e-17	Pessonella PRA-29	Lobosa
SPX/PF03105.20	MMETSP1164-20130828|1265_1	9.6e-16	Chrysoreinhardia sp. CCMP2950	Pelagophyceae
SPX/PF03105.20	MMETSP1165-20131217|1373_1	1.7e-20	Chrysocystis fragilis, Strain CCMP3189	Pelagophyceae
SPX/PF03105.20	MMETSP1165-20131217|219_1	8.3e-15	Chrysocystis fragilis, Strain CCMP3189	Pelagophyceae
SPX/PF03105.20	MMETSP1166-20130328|1346_1	1.9e-19	Chrysoreinhardia sp, Strain CCMP2950	Pelagophyceae
SPX/PF03105.20	MMETSP1166-20130328|2907_1	6.4e-23	Chrysoreinhardia sp, Strain CCMP2950	Pelagophyceae
SPX/PF03105.20	MMETSP1170-20131217|1048_1	2e-25	Sarcinochrysis sp, Strain CCMP770	Pelagophyceae
SPX/PF03105.20	MMETSP1328-20130426|23334_1	1.1e-19	Pelagomonas calceolata RCC969	Pelagophyceae
SPX/PF03105.20	MMETSP1328-20130426|8747_1	2.3e-19	Pelagomonas calceolata RCC969	Pelagophyceae
SPX/PF03105.20	MMETSP1329-20130426|22193_1	3.3e-21	unclassified Pelagophyceae RCC1024	Pelagophyceae
SPX/PF03105.20	MMETSP1467-20131203|20267_1	1.4e-18	unid., Strain CCMP2135	Pelagophyceae
SPX/PF03105.20	MMETSP1160-20131121|51191_1	1.2e-19	Pinguiococcus pyrenoidosus, Strain CCMP2078	Pinguiophyceae
SPX/PF03105.20	MMETSP1160-20131121|51208_1	5e-15	Pinguiococcus pyrenoidosus, Strain CCMP2078	Pinguiophyceae
SPX/PF03105.20	MMETSP1160-20131121|6231_1	1.5e-14	Pinguiococcus pyrenoidosus, Strain CCMP2078	Pinguiophyceae
SPX/PF03105.20	MMETSP1160-20131121|977_1	1.7e-11	Pinguiococcus pyrenoidosus, Strain CCMP2078	Pinguiophyceae
SPX/PF03105.20	MMETSP1163-20130328|11298_1	7.5e-15	Phaeomonas parva, Strain CCMP2877	Pinguiophyceae
SPX/PF03105.20	MMETSP1163-20130328|24651_1	2.6e-21	Phaeomonas parva, Strain CCMP2877	Pinguiophyceae
SPX/PF03105.20	MMETSP1163-20130328|4212_1	1.6e-15	Phaeomonas parva, Strain CCMP2877	Pinguiophyceae
SPX/PF03105.20	MMETSP1163-20130328|5073_1	6.1e-13	Phaeomonas parva, Strain CCMP2877	Pinguiophyceae
SPX/PF03105.20	MMETSP1163-20130328|5256_1	1.7e-16	Phaeomonas parva, Strain CCMP2877	Pinguiophyceae
SPX/PF03105.20	MMETSP1339-20121228|45883_1	1.1e-26	Fibrocapsa japonica	Raphidophyceae
SPX/PF03105.20	MMETSP0011_2-20120614|5864_1	2e-25	Rhodosorus marinus CCMP769	Rhodophyta
SPX/PF03105.20	MMETSP0011_2-20120614|7395_1	9.4e-20	Rhodosorus marinus CCMP769	Rhodophyta
SPX/PF03105.20	MMETSP0011_2-20120614|8292_1	8.8e-23	Rhodosorus marinus CCMP769	Rhodophyta
SPX/PF03105.20	MMETSP0312-20130426|31235_1	4.6e-20	Compsopogon caeruleus	Rhodophyta
SPX/PF03105.20	MMETSP0312-20130426|31598_1	3.6e-15	Compsopogon caeruleus	Rhodophyta
SPX/PF03105.20	MMETSP0313-20130426|1045_1	7e-28	Porphyridium aerugineum	Rhodophyta
SPX/PF03105.20	MMETSP0313-20130426|2413_1	1.6e-31	Porphyridium aerugineum	Rhodophyta
SPX/PF03105.20	MMETSP0313-20130426|36836_1	8.6e-14	Porphyridium aerugineum	Rhodophyta
SPX/PF03105.20	MMETSP0313-20130426|5179_1	1.5e-14	Porphyridium aerugineum	Rhodophyta
SPX/PF03105.20	MMETSP0315-20130426|43974_1	4.7e-21	Rhodosorus marinus UTEX LB2760	Rhodophyta
SPX/PF03105.20	MMETSP0315-20130426|44040_1	7.9e-35	Rhodosorus marinus UTEX LB2760	Rhodophyta
SPX/PF03105.20	MMETSP1172-20130603|2896_1	1e-15	Timspurckia oligopyrenoides	Rhodophyta
SPX/PF03105.20	MMETSP1353-20130828|1661_1	3.8e-18	Erythrolobus australicus, Strain CCMP3124	Rhodophyta
SPX/PF03105.20	MMETSP1353-20130828|2545_1	2.7e-22	Erythrolobus australicus, Strain CCMP3124	Rhodophyta
SPX/PF03105.20	MMETSP1354-20130828|11209_1	1.4e-14	Erythrolobus madagascarensis, Strain CCMP3276	Rhodophyta
SPX/PF03105.20	MMETSP1450-20131203|154133_1	5.4e-22	Madagascaria erythrocladioides	Rhodophyta
SPX/PF03105.20	MMETSP1450-20131203|155568_1	2.6e-16	Madagascaria erythrocladioides	Rhodophyta
SPX/PF03105.20	MMETSP1475-20131203|20164_1	7.5e-22	Unidentified sp. CCMP1999	Rhodophyta
SPX/PF03105.20	MMETSP1475-20131203|513_1	6.1e-27	Unidentified sp. CCMP1999	Rhodophyta
SPX/PF03105.20	MMETSP0439-20130205|39808_1	1.9e-14	Stereomyxa ramosa, Strain Chinc5	Stereomyxa
SPX/PF03105.20	MMETSP0439-20130205|60027_1	6.1e-22	Stereomyxa ramosa, Strain Chinc5	Stereomyxa
SPX/PF03105.20	MMETSP1452-20131203|65162_1	9.9e-19	Synchroma pusillum, Strain CCMP3072	Synchromophyceae
SPX/PF03105.20	MMETSP0437-20130122|4901_1	2.9e-12	Sexangularia sp.	Tubulinea

## Sheet: Data S3
Supplementary Data 3 | The SPX related genes identified from the MGTs dataset.
Subject ID	MGT ID	Species	Expression_sum	TARA-7_DCM_0.8-5	TARA-7_DCM_5-20	TARA-7_DCM_20-180	TARA-7_SRF_0.8-5	TARA-7_SRF_20-180	TARA-23_DCM_0.8-5	TARA-23_DCM_20-180	TARA-23_DCM_180-2000	TARA-23_SRF_0.8-5	TARA-23_SRF_20-180	TARA-23_SRF_180-2000	TARA-30_DCM_20-180	TARA-30_SRF_5-20	TARA-30_SRF_20-180	TARA-30_SRF_180-2000	TARA-64_SRF_0.8-5	TARA-64_SRF_20-180	TARA-64_SRF_180-2000	TARA-64_DCM_20-180	TARA-64_DCM_180-2000	TARA-9_SRF_0.8-5	TARA-9_DCM_0.8-5	TARA-9_SRF_180-2000	TARA-11_SRF_0	TARA-11_SRF_20-180	TARA-11_SRF_180-2000	TARA-18_SRF_0.8-5	TARA-18_DCM_0.8-5	TARA-18_SRF_5-20	TARA-18_DCM_5-20	TARA-18_SRF_20-180	TARA-18_DCM_20-180	TARA-20_SRF_180-2000	TARA-22_SRF_0.8-5	TARA-22_DCM_0.8-5	TARA-22_SRF_5-20	TARA-22_DCM_5-20	TARA-22_SRF_20-180	TARA-22_DCM_20-180	TARA-22_DCM_180-2000	TARA-25_SRF_0.8-5	TARA-25_DCM_0.8-5	TARA-25_SRF_5-20	TARA-25_SRF_20-180	TARA-25_DCM_20-180	TARA-25_SRF_180-2000
MGT-v1-108_106979170	MGT-v1-108	Eurytemora affinis	1.78017	0	0	0	0	0	0	0	0	0	0	0	0	0	0.013245	0	0	0.0140351	0	0.0163043	0	0	0	0	0	0	0	0.0124224	0	0.0446927	0	0.0993107	0.037234	0.0153453	0	0	0	0	0	0	0	0	0	0	0	0	0
MGT-v1-1_106834815	MGT-v1-1	Eurytemora affinis	3.81302	0	0	0	0	0	0	0	0	0	0	0	0	0	0	0	0	0.0930233	0	0.0817844	0	0	0	0	0	0	0	0	0	0	0	0	0	0	0	0	0	0	0	0	0	0	0	0	0	0	0
MGT-v1-11_17191808	MGT-v1-11	Eurytemora affinis	2.02531	0	0	0	0	0	0	0	0	0	0	0	0	0	0	0	0	0	0	0	0.00961538	0	0	0	0	0	0	0	0	0	0	0	0	0	0	0	0	0	0	0	0	0	0	0	0	0	0
MGT-v1-11_56171705	MGT-v1-11	Eurytemora affinis	2.02531	0	0	0	0	0	0	0	0	0	0	0	0	0	0	0	0	0	0	0	0.00961538	0	0	0	0	0	0	0	0	0	0	0	0	0	0	0	0	0	0	0	0	0	0	0	0	0	0
MGT-v1-1_20088935	MGT-v1-1	Eurytemora affinis	3.81302	0	0	0	0	0	0	0	0	0	0	0	0	0	0	0	0	0.0930233	0	0.0817844	0	0	0	0	0	0	0	0	0	0	0	0	0	0	0	0	0	0	0	0	0	0	0	0	0	0	0
MGT-v1-131_5844303	MGT-v1-131	Eurytemora affinis	0.300278	0	0	0	0	0	0	0	0	0	0	0	0	0	0	0	0	0	0	0	0	0	0	0	0	0.0158311	0.0137667	0	0	0	0	0	0	0	0	0	0	0	0	0	0	0	0	0	0	0	0
MGT-v1-134_39775617	MGT-v1-134	Eurytemora affinis	9.3915	0	0.0175439	0.311628	0	0.0972726	0	0.0241935	0.381989	0	0.130044	0.180905	0.00980392	0.245367	0.0526316	0.145234	0	0	0	0.00961538	0.0270145	0	0	0.269769	0	0.019802	0.0497925	0	0	0	0.243227	0.0359712	0.0177069	0.0505796	0	0	0.00990099	0.0347826	0.0185788	0.0225315	0.0615385	0	0	0.04554	0.018018	0.0108696	0.759372
MGT-v1-14_50658271	MGT-v1-14	Eurytemora affinis	3.84806	0	0	0	0	0	0	0.0513834	0.07	0	0.0294118	0.0108696	0.0300752	0.0645161	0.173572	0.0454545	0	0.027027	0	0.0434783	0	0	0	0.0112994	0	0.0125	0	0.0114286	0.0132275	0.0442478	0.0572917	0.0818182	0.103604	0.0134228	0	0	0	0.0153061	0.0176211	0.0368421	0	0	0	0.141274	0.128883	0.09699	0.0587957
MGT-v1-150_56171705	MGT-v1-150	Eurytemora affinis	3.63117	0	0	0	0	0	0	0	0	0	0	0	0	0	0	0	0	0	0	0	0.00961538	0	0	0	0	0	0	0	0	0	0	0	0	0	0	0	0	0	0	0	0	0	0	0	0	0	0
MGT-v1-150_76324476	MGT-v1-150	Eurytemora affinis	3.63117	0	0	0	0	0	0	0	0	0	0	0	0	0	0	0	0	0	0	0	0.00961538	0	0	0	0	0	0	0	0	0	0	0	0	0	0	0	0	0	0	0	0	0	0	0	0	0	0
MGT-v1-1_82471161	MGT-v1-1	Eurytemora affinis	3.81302	0	0	0	0	0	0	0	0	0	0	0	0	0	0	0	0	0.0930233	0	0.0817844	0	0	0	0	0	0	0	0	0	0	0	0	0	0	0	0	0	0	0	0	0	0	0	0	0	0	0
MGT-v1-18_78624356	MGT-v1-18	Eurytemora affinis	14.6744	0	0.0852713	0.0662983	0	0.360765	0	0.00925926	0.0185185	0	0.0170455	0.12766	0.0121212	0.0849057	0.156134	0.0528634	0	0.0232558	0.00990099	0.0169492	0.00966184	0	0	0.165338	0	0.027027	0.016532	0.0174808	0.0123457	0.104298	0.0289256	0.300164	0.0865385	0.0228137	0	0	0	0	0.0221519	0.0115942	0.0294118	0	0	0.127389	0.0827068	0.0346821	0.0538851
MGT-v1-20_101736482	MGT-v1-20	Eurytemora affinis	3.00818	0	0	0	0	0	0	0	0	0	0	0	0	0	0	0	0	0.0309735	0	0.0285714	0	0	0	0	0	0	0	0	0	0	0	0	0	0	0	0	0	0	0	0	0	0	0	0	0	0	0
MGT-v1-21_113440884	MGT-v1-21	Eurytemora affinis	0.212456	0	0	0	0	0	0	0	0	0	0	0	0	0	0	0	0	0	0	0	0	0	0	0	0	0	0	0	0	0	0	0	0	0	0	0	0	0	0	0	0	0	0	0	0	0	0
MGT-v1-22_85858110	MGT-v1-22	Eurytemora affinis	1.04495	0	0	0	0	0	0	0	0	0	0	0	0	0	0	0	0	0	0	0	0.0120192	0	0	0	0	0	0	0	0	0	0	0	0	0	0	0	0	0	0	0	0	0	0	0	0	0	0.01
MGT-v1-32_10444829	MGT-v1-32	Eurytemora affinis	0.45052	0	0	0	0	0	0	0	0	0	0	0	0	0	0	0	0	0	0	0	0	0	0	0	0	0	0	0	0	0	0	0	0	0	0	0	0	0	0	0	0	0	0	0	0	0	0
MGT-v1-3_57338021	MGT-v1-3	Eurytemora affinis	1.51568	0	0	0	0	0	0	0	0	0	0	0	0	0	0	0	0	0	0	0	0	0	0	0	0	0	0	0	0	0	0	0	0	0	0	0	0	0	0	0	0	0	0	0	0	0	0
MGT-v1-3_59443227	MGT-v1-3	Eurytemora affinis	1.51568	0	0	0	0	0	0	0	0	0	0	0	0	0	0	0	0	0	0	0	0	0	0	0	0	0	0	0	0	0	0	0	0	0	0	0	0	0	0	0	0	0	0	0	0	0	0
MGT-v1-37_51292816	MGT-v1-37	Eurytemora affinis	3.99426	0	0	0.0104167	0	0.00966184	0	0	0	0	0.0111732	0.0173913	0.0123457	0.08	0.184314	0.217029	0	0.00961538	0	0	0.00961538	0	0	0.0162602	0	0.016129	0.0333333	0	0	0	0	0	0	0	0	0	0	0	0.0119048	0.0104712	0.0110497	0	0	0.0601025	0.0452166	0.0264655	0.0141176
MGT-v1-51_38508633	MGT-v1-51	Eurytemora affinis	2.03584	0	0	0	0	0	0	0.0166667	0.0189269	0	0.0255591	0.00990099	0.0142349	0.0161943	0.0593607	0.023918	0	0.0127389	0	0.011976	0	0	0	0	0	0	0	0.0121951	0	0.0387409	0.0163934	0.06	0.0298507	0.0186335	0	0	0.00990099	0	0.0169492	0.0167598	0.01	0	0	0.0717489	0.0857544	0.04	0.0946124
MGT-v1-52_64316741	MGT-v1-52	Eurytemora affinis	0.281072	0	0	0	0	0	0	0	0	0	0	0	0	0	0	0	0	0	0	0	0	0	0	0	0	0	0	0	0	0	0	0	0	0	0	0	0	0	0	0	0	0	0	0	0	0	0
MGT-v1-53_101565040	MGT-v1-53	Eurytemora affinis	0.392839	0	0	0	0	0	0	0	0	0	0	0	0	0	0	0	0	0	0	0	0	0	0	0	0	0	0	0	0	0	0	0	0	0	0	0	0	0	0	0	0	0	0	0	0	0	0
MGT-v1-78_25474632	MGT-v1-78	Eurytemora affinis	0.560975	0	0	0	0	0	0	0	0	0	0	0	0	0	0	0	0	0	0	0	0	0	0	0	0	0	0	0	0	0	0	0	0	0	0	0	0	0	0	0	0	0	0	0	0	0	0
MGT-v1-13_109853959	MGT-v1-13	Emiliania huxleyi CCMP1516	1.86267	0	0	0	0	0	0	0	0	0	0	0	0	0	0	0	0	0	0	0	0	0	0	0	0	0	0	0	0	0	0	0	0	0	0	0	0	0	0	0	0	0	0	0	0	0	0
MGT-v1-13_109891533	MGT-v1-13	Emiliania huxleyi CCMP1516	1.86267	0	0	0	0	0	0	0	0	0	0	0	0	0	0	0	0	0	0	0	0	0	0	0	0	0	0	0	0	0	0	0	0	0	0	0	0	0	0	0	0	0	0	0	0	0	0
MGT-v1-13_109893153	MGT-v1-13	Emiliania huxleyi CCMP1516	1.86267	0	0	0	0	0	0	0	0	0	0	0	0	0	0	0	0	0	0	0	0	0	0	0	0	0	0	0	0	0	0	0	0	0	0	0	0	0	0	0	0	0	0	0	0	0	0
MGT-v1-29_1069754	MGT-v1-29	Emiliania huxleyi CCMP1516	1.54236	0.00990099	0	0	0	0	0	0	0	0	0	0	0	0	0	0	0	0	0	0	0	0	0	0	0	0	0	0	0.0119332	0	0	0	0	0	0	0	0	0	0	0	0	0	0	0	0	0	0
MGT-v1-29_1070106	MGT-v1-29	Emiliania huxleyi CCMP1516	1.54236	0.00990099	0	0	0	0	0	0	0	0	0	0	0	0	0	0	0	0	0	0	0	0	0	0	0	0	0	0	0.0119332	0	0	0	0	0	0	0	0	0	0	0	0	0	0	0	0	0	0
MGT-v1-29_1093934	MGT-v1-29	Emiliania huxleyi CCMP1516	1.54236	0.00990099	0	0	0	0	0	0	0	0	0	0	0	0	0	0	0	0	0	0	0	0	0	0	0	0	0	0	0.0119332	0	0	0	0	0	0	0	0	0	0	0	0	0	0	0	0	0	0
MGT-v1-30_115092550	MGT-v1-30	Emiliania huxleyi CCMP1516	0.509702	0	0	0	0	0	0	0	0	0	0	0	0	0	0	0	0	0	0	0	0	0	0	0	0	0	0	0	0	0	0	0	0	0	0	0	0	0	0	0	0	0	0	0	0	0	0
MGT-v1-4_114217162	MGT-v1-4	Emiliania huxleyi CCMP1516	1.81185	0	0	0	0	0	0	0	0	0	0	0	0	0	0	0	0	0	0	0	0	0	0	0	0	0	0	0	0	0	0	0	0	0	0	0	0	0	0	0	0	0	0	0	0	0	0
MGT-v1-4_116129826	MGT-v1-4	Emiliania huxleyi CCMP1516	1.81185	0	0	0	0	0	0	0	0	0	0	0	0	0	0	0	0	0	0	0	0	0	0	0	0	0	0	0	0	0	0	0	0	0	0	0	0	0	0	0	0	0	0	0	0	0	0
MGT-v1-4_5447939	MGT-v1-4	Emiliania huxleyi CCMP1516	1.81185	0	0	0	0	0	0	0	0	0	0	0	0	0	0	0	0	0	0	0	0	0	0	0	0	0	0	0	0	0	0	0	0	0	0	0	0	0	0	0	0	0	0	0	0	0	0
MGT-v1-58_53498093	MGT-v1-58	Emiliania huxleyi CCMP1516	5.06795	0	0	0	0	0	0	0	0	0	0	0	0	0	0	0	0.0255661	0	0	0	0	0	0.0206897	0	0	0	0	0	0	0	0	0	0	0	0	0	0	0	0	0	0	0	0	0	0	0	0
MGT-v1-58_53498094	MGT-v1-58	Emiliania huxleyi CCMP1516	5.06795	0	0	0	0	0	0	0	0	0	0	0	0	0	0	0	0.0255661	0	0	0	0	0	0.0206897	0	0	0	0	0	0	0	0	0	0	0	0	0	0	0	0	0	0	0	0	0	0	0	0
MGT-v1-66_34889979	MGT-v1-66	Emiliania huxleyi CCMP1516	5.55151	0.0205479	0	0	0.0163934	0	0.0522173	0	0	0.0202429	0	0	0	0	0	0	0.0913295	0	0	0	0	0.0162602	0.0752896	0	0.0123457	0	0	0.015748	0.0215327	0	0	0	0	0	0.0121951	0.0113636	0	0	0	0	0	0.0125786	0.0256022	0	0	0	0
MGT-v1-67_116787293	MGT-v1-67	Emiliania huxleyi CCMP1516	2.79135	0	0	0	0	0	0	0	0	0	0	0	0	0	0	0	0	0	0	0	0	0	0	0	0	0	0	0	0	0	0	0	0	0	0	0	0	0	0	0	0	0	0	0	0	0	0
MGT-v1-96_115092550	MGT-v1-96	Emiliania huxleyi CCMP1516	0.420337	0	0	0	0	0	0	0	0	0	0	0	0	0	0	0	0	0	0	0	0	0	0	0	0	0	0	0	0	0	0	0	0	0	0	0	0	0	0	0	0	0	0	0	0	0	0
MGT-v1-13_109856579	MGT-v1-13	Chrysochromulina sp. CCMP291	1.86267	0	0	0	0	0	0	0	0	0	0	0	0	0	0	0	0	0	0	0	0	0	0	0	0	0	0	0	0	0	0	0	0	0	0	0	0	0	0	0	0	0	0	0	0	0	0
MGT-v1-144_54349780	MGT-v1-144	Chrysochromulina sp. CCMP291	0.952999	0	0	0	0	0	0.0106383	0	0	0	0	0	0	0	0	0	0	0	0	0	0	0	0.0122699	0	0	0	0	0	0	0	0	0	0	0	0	0	0	0	0	0	0	0	0	0	0	0	0
MGT-v1-199_66354381	MGT-v1-199	Chrysochromulina sp. CCMP291	2.62802	0.0116959	0	0	0	0	0.0256301	0	0	0.0204918	0	0	0	0	0	0	0.0234114	0	0	0	0	0	0.0385657	0	0	0	0	0.01	0.02	0	0	0	0	0	0.0202703	0.0178117	0	0	0	0	0	0.01	0.0306748	0	0	0	0
MGT-v1-29_1069279	MGT-v1-29	Chrysochromulina sp. CCMP291	1.54236	0.00990099	0	0	0	0	0	0	0	0	0	0	0	0	0	0	0	0	0	0	0	0	0	0	0	0	0	0	0.0119332	0	0	0	0	0	0	0	0	0	0	0	0	0	0	0	0	0	0
MGT-v1-29_1069756	MGT-v1-29	Chrysochromulina sp. CCMP291	1.54236	0.00990099	0	0	0	0	0	0	0	0	0	0	0	0	0	0	0	0	0	0	0	0	0	0	0	0	0	0	0.0119332	0	0	0	0	0	0	0	0	0	0	0	0	0	0	0	0	0	0
MGT-v1-30_116404268	MGT-v1-30	Chrysochromulina sp. CCMP291	0.509702	0	0	0	0	0	0	0	0	0	0	0	0	0	0	0	0	0	0	0	0	0	0	0	0	0	0	0	0	0	0	0	0	0	0	0	0	0	0	0	0	0	0	0	0	0	0
MGT-v1-376_82320600	MGT-v1-376	Chrysochromulina sp. CCMP291	1.4641	0	0	0	0	0	0	0	0	0	0	0	0	0	0	0	0	0	0	0	0	0	0.0120482	0	0	0	0	0	0	0	0	0	0	0	0	0	0	0	0	0	0	0	0	0	0	0	0
MGT-v1-4_111911056	MGT-v1-4	Chrysochromulina sp. CCMP291	1.81185	0	0	0	0	0	0	0	0	0	0	0	0	0	0	0	0	0	0	0	0	0	0	0	0	0	0	0	0	0	0	0	0	0	0	0	0	0	0	0	0	0	0	0	0	0	0
MGT-v1-4_114272512	MGT-v1-4	Chrysochromulina sp. CCMP291	1.81185	0	0	0	0	0	0	0	0	0	0	0	0	0	0	0	0	0	0	0	0	0	0	0	0	0	0	0	0	0	0	0	0	0	0	0	0	0	0	0	0	0	0	0	0	0	0
MGT-v1-4_5372407	MGT-v1-4	Chrysochromulina sp. CCMP291	1.81185	0	0	0	0	0	0	0	0	0	0	0	0	0	0	0	0	0	0	0	0	0	0	0	0	0	0	0	0	0	0	0	0	0	0	0	0	0	0	0	0	0	0	0	0	0	0
MGT-v1-58_53416517	MGT-v1-58	Chrysochromulina sp. CCMP291	5.06795	0	0	0	0	0	0	0	0	0	0	0	0	0	0	0	0.0255661	0	0	0	0	0	0.0206897	0	0	0	0	0	0	0	0	0	0	0	0	0	0	0	0	0	0	0	0	0	0	0	0
MGT-v1-58_64607154	MGT-v1-58	Chrysochromulina sp. CCMP291	5.06795	0	0	0	0	0	0	0	0	0	0	0	0	0	0	0	0.0255661	0	0	0	0	0	0.0206897	0	0	0	0	0	0	0	0	0	0	0	0	0	0	0	0	0	0	0	0	0	0	0	0
MGT-v1-74_116681193	MGT-v1-74	Chrysochromulina sp. CCMP291	0.672982	0	0	0	0	0	0	0	0	0	0	0	0	0	0	0	0	0	0	0	0	0	0	0	0	0	0	0	0	0	0	0	0	0	0	0	0	0	0	0	0	0	0	0	0	0	0
MGT-v1-15_18183985	MGT-v1-15	Ectocarpus siliculosus	8.89385	0.0139276	0	0	0	0	0.0573248	0	0	0.012987	0	0	0	0	0	0	0.0364583	0	0	0	0	0	0.0673575	0	0	0	0	0	0.0192308	0	0	0	0	0	0.0241379	0.0146341	0	0	0	0	0	0	0.0458716	0	0	0	0
MGT-v1-15_24748147	MGT-v1-15	Ectocarpus siliculosus	8.89385	0.0139276	0	0	0	0	0.0573248	0	0	0.012987	0	0	0	0	0	0	0.0364583	0	0	0	0	0	0.0673575	0	0	0	0	0	0.0192308	0	0	0	0	0	0.0241379	0.0146341	0	0	0	0	0	0	0.0458716	0	0	0	0
MGT-v1-15_25949737	MGT-v1-15	Ectocarpus siliculosus	8.89385	0.0139276	0	0	0	0	0.0573248	0	0	0.012987	0	0	0	0	0	0	0.0364583	0	0	0	0	0	0.0673575	0	0	0	0	0	0.0192308	0	0	0	0	0	0.0241379	0.0146341	0	0	0	0	0	0	0.0458716	0	0	0	0
MGT-v1-15_25949738	MGT-v1-15	Ectocarpus siliculosus	8.89385	0.0139276	0	0	0	0	0.0573248	0	0	0.012987	0	0	0	0	0	0	0.0364583	0	0	0	0	0	0.0673575	0	0	0	0	0	0.0192308	0	0	0	0	0	0.0241379	0.0146341	0	0	0	0	0	0	0.0458716	0	0	0	0
MGT-v1-15_51442277	MGT-v1-15	Ectocarpus siliculosus	8.89385	0.0139276	0	0	0	0	0.0573248	0	0	0.012987	0	0	0	0	0	0	0.0364583	0	0	0	0	0	0.0673575	0	0	0	0	0	0.0192308	0	0	0	0	0	0.0241379	0.0146341	0	0	0	0	0	0	0.0458716	0	0	0	0
MGT-v1-15_8881525	MGT-v1-15	Ectocarpus siliculosus	8.89385	0.0139276	0	0	0	0	0.0573248	0	0	0.012987	0	0	0	0	0	0	0.0364583	0	0	0	0	0	0.0673575	0	0	0	0	0	0.0192308	0	0	0	0	0	0.0241379	0.0146341	0	0	0	0	0	0	0.0458716	0	0	0	0
MGT-v1-164_18183985	MGT-v1-164	Ectocarpus siliculosus	4.45268	0.00967742	0	0	0	0	0.0247934	0	0	0	0	0	0	0	0	0	0.0149813	0	0	0	0	0	0.026936	0	0	0	0	0	0.00990099	0	0	0	0	0	0.0123457	0	0	0	0	0	0	0	0.0196078	0	0	0	0
MGT-v1-24_99158293	MGT-v1-24	Ectocarpus siliculosus	2.39527	0	0	0	0	0	0	0	0	0	0	0	0	0	0	0	0.0455927	0	0	0	0	0	0.0116279	0	0	0	0	0	0	0	0	0	0	0	0	0	0	0	0	0	0	0	0	0	0	0	0
MGT-v1-326_35766625	MGT-v1-326	Ectocarpus siliculosus	1.23894	0.0217895	0	0	0.0394621	0	0.0139721	0	0	0.0522683	0	0	0	0	0	0	0.0173322	0	0	0	0	0.0118343	0.0146659	0	0.0212173	0	0	0.0187408	0.0264446	0	0	0	0	0	0.0281949	0.0201555	0	0	0	0	0	0.0273017	0	0	0	0	0
MGT-v1-36_31228759	MGT-v1-36	Ectocarpus siliculosus	2.84202	0.0103093	0	0	0.0212766	0	0.154636	0	0	0.0807244	0	0	0	0	0	0	0.045354	0	0	0	0	0.0236686	0.0232558	0	0.0377907	0	0	0.0567686	0.0325768	0	0	0	0	0	0.0638298	0.0493562	0	0	0	0	0	0.0376569	0.0215827	0	0	0	0
MGT-v1-36_40863107	MGT-v1-36	Ectocarpus siliculosus	2.84202	0.0103093	0	0	0.0212766	0	0.154636	0	0	0.0807244	0	0	0	0	0	0	0.045354	0	0	0	0	0.0236686	0.0232558	0	0.0377907	0	0	0.0567686	0.0325768	0	0	0	0	0	0.0638298	0.0493562	0	0	0	0	0	0.0376569	0.0215827	0	0	0	0
MGT-v1-57_10595859	MGT-v1-57	Ectocarpus siliculosus	9.01899	0.0166667	0	0	0.0078125	0	0.0867847	0	0	0.0158103	0	0	0	0	0	0	0.100723	0.010582	0.010101	0.00967742	0.00961538	0	0.0772021	0	0	0	0	0.0118343	0.0326087	0	0	0	0	0	0.0176782	0.0128021	0	0	0	0	0	0	0.0894539	0	0	0	0
MGT-v1-57_2083748	MGT-v1-57	Ectocarpus siliculosus	9.01899	0.0166667	0	0	0.0078125	0	0.0867847	0	0	0.0158103	0	0	0	0	0	0	0.100723	0.010582	0.010101	0.00967742	0.00961538	0	0.0772021	0	0	0	0	0.0118343	0.0326087	0	0	0	0	0	0.0176782	0.0128021	0	0	0	0	0	0	0.0894539	0	0	0	0
MGT-v1-15_100930912	MGT-v1-15	Aureococcus anophagefferens	8.89385	0.0139276	0	0	0	0	0.0573248	0	0	0.012987	0	0	0	0	0	0	0.0364583	0	0	0	0	0	0.0673575	0	0	0	0	0	0.0192308	0	0	0	0	0	0.0241379	0.0146341	0	0	0	0	0	0	0.0458716	0	0	0	0
MGT-v1-15_11383944	MGT-v1-15	Aureococcus anophagefferens	8.89385	0.0139276	0	0	0	0	0.0573248	0	0	0.012987	0	0	0	0	0	0	0.0364583	0	0	0	0	0	0.0673575	0	0	0	0	0	0.0192308	0	0	0	0	0	0.0241379	0.0146341	0	0	0	0	0	0	0.0458716	0	0	0	0
MGT-v1-15_25963092	MGT-v1-15	Aureococcus anophagefferens	8.89385	0.0139276	0	0	0	0	0.0573248	0	0	0.012987	0	0	0	0	0	0	0.0364583	0	0	0	0	0	0.0673575	0	0	0	0	0	0.0192308	0	0	0	0	0	0.0241379	0.0146341	0	0	0	0	0	0	0.0458716	0	0	0	0
MGT-v1-15_25963093	MGT-v1-15	Aureococcus anophagefferens	8.89385	0.0139276	0	0	0	0	0.0573248	0	0	0.012987	0	0	0	0	0	0	0.0364583	0	0	0	0	0	0.0673575	0	0	0	0	0	0.0192308	0	0	0	0	0	0.0241379	0.0146341	0	0	0	0	0	0	0.0458716	0	0	0	0
MGT-v1-15_28731132	MGT-v1-15	Aureococcus anophagefferens	8.89385	0.0139276	0	0	0	0	0.0573248	0	0	0.012987	0	0	0	0	0	0	0.0364583	0	0	0	0	0	0.0673575	0	0	0	0	0	0.0192308	0	0	0	0	0	0.0241379	0.0146341	0	0	0	0	0	0	0.0458716	0	0	0	0
MGT-v1-15_46503199	MGT-v1-15	Aureococcus anophagefferens	8.89385	0.0139276	0	0	0	0	0.0573248	0	0	0.012987	0	0	0	0	0	0	0.0364583	0	0	0	0	0	0.0673575	0	0	0	0	0	0.0192308	0	0	0	0	0	0.0241379	0.0146341	0	0	0	0	0	0	0.0458716	0	0	0	0
MGT-v1-15_51152591	MGT-v1-15	Aureococcus anophagefferens	8.89385	0.0139276	0	0	0	0	0.0573248	0	0	0.012987	0	0	0	0	0	0	0.0364583	0	0	0	0	0	0.0673575	0	0	0	0	0	0.0192308	0	0	0	0	0	0.0241379	0.0146341	0	0	0	0	0	0	0.0458716	0	0	0	0
MGT-v1-15_62020483	MGT-v1-15	Aureococcus anophagefferens	8.89385	0.0139276	0	0	0	0	0.0573248	0	0	0.012987	0	0	0	0	0	0	0.0364583	0	0	0	0	0	0.0673575	0	0	0	0	0	0.0192308	0	0	0	0	0	0.0241379	0.0146341	0	0	0	0	0	0	0.0458716	0	0	0	0
MGT-v1-15_64612405	MGT-v1-15	Aureococcus anophagefferens	8.89385	0.0139276	0	0	0	0	0.0573248	0	0	0.012987	0	0	0	0	0	0	0.0364583	0	0	0	0	0	0.0673575	0	0	0	0	0	0.0192308	0	0	0	0	0	0.0241379	0.0146341	0	0	0	0	0	0	0.0458716	0	0	0	0
MGT-v1-24_83314562	MGT-v1-24	Aureococcus anophagefferens	2.39527	0	0	0	0	0	0	0	0	0	0	0	0	0	0	0	0.0455927	0	0	0	0	0	0.0116279	0	0	0	0	0	0	0	0	0	0	0	0	0	0	0	0	0	0	0	0	0	0	0	0
MGT-v1-24_99125357	MGT-v1-24	Aureococcus anophagefferens	2.39527	0	0	0	0	0	0	0	0	0	0	0	0	0	0	0	0.0455927	0	0	0	0	0	0.0116279	0	0	0	0	0	0	0	0	0	0	0	0	0	0	0	0	0	0	0	0	0	0	0	0
MGT-v1-57_62020483	MGT-v1-57	Aureococcus anophagefferens	9.01899	0.0166667	0	0	0.0078125	0	0.0867847	0	0	0.0158103	0	0	0	0	0	0	0.100723	0.010582	0.010101	0.00967742	0.00961538	0	0.0772021	0	0	0	0	0.0118343	0.0326087	0	0	0	0	0	0.0176782	0.0128021	0	0	0	0	0	0	0.0894539	0	0	0	0
MGT-v1-127_50480291	MGT-v1-127	Micromonas commoda	1.43991	0.02	0	0	0	0	0	0	0	0	0	0	0	0	0	0	0	0	0	0	0	0	0.0234708	0	0	0	0	0	0	0	0	0	0	0	0.0194346	0	0	0	0	0	0	0	0	0	0	0	0
MGT-v1-127_95161519	MGT-v1-127	Micromonas commoda	1.43991	0.02	0	0	0	0	0	0	0	0	0	0	0	0	0	0	0	0	0	0	0	0	0.0234708	0	0	0	0	0	0	0	0	0	0	0	0.0194346	0	0	0	0	0	0	0	0	0	0	0	0
MGT-v1-341_60001590	MGT-v1-341	Micromonas commoda	0.247302	0	0	0	0	0	0	0	0	0	0	0	0	0	0	0	0.00961538	0	0	0	0	0	0	0	0	0	0	0.0119048	0	0	0	0	0	0	0	0	0	0	0	0	0	0	0	0	0	0	0
MGT-v1-341_60259632	MGT-v1-341	Micromonas commoda	0.247302	0	0	0	0	0	0	0	0	0	0	0	0	0	0	0	0.00961538	0	0	0	0	0	0	0	0	0	0	0.0119048	0	0	0	0	0	0	0	0	0	0	0	0	0	0	0	0	0	0	0
MGT-v1-84_109217721	MGT-v1-84	Micromonas commoda	2.63775	0.0423797	0	0	0	0	0	0	0	0	0	0	0	0	0	0	0	0	0	0	0	0	0.0735294	0	0	0	0	0	0	0	0	0	0	0	0	0	0	0	0	0	0	0	0	0	0	0	0
MGT-v1-84_109303141	MGT-v1-84	Micromonas commoda	2.63775	0.0423797	0	0	0	0	0	0	0	0	0	0	0	0	0	0	0	0	0	0	0	0	0.0735294	0	0	0	0	0	0	0	0	0	0	0	0	0	0	0	0	0	0	0	0	0	0	0	0
MGT-v1-84_49869750	MGT-v1-84	Micromonas commoda	2.63775	0.0423797	0	0	0	0	0	0	0	0	0	0	0	0	0	0	0	0	0	0	0	0	0.0735294	0	0	0	0	0	0	0	0	0	0	0	0	0	0	0	0	0	0	0	0	0	0	0	0
MGT-v1-85_111503504	MGT-v1-85	Micromonas commoda	0.84841	0	0	0	0	0	0	0	0	0	0	0	0	0	0	0	0	0	0	0	0	0	0	0	0	0	0	0	0	0	0	0	0	0	0	0	0	0	0	0	0	0	0	0	0	0	0
MGT-v1-98_43530541	MGT-v1-98	Micromonas commoda	1.59882	0.0153846	0	0	0.024735	0	0	0	0	0	0	0	0	0	0	0	0.141968	0	0	0	0	0.0111111	0	0	0.012987	0	0	0.0114286	0	0	0	0	0	0	0	0	0	0	0	0	0	0	0	0	0	0	0
MGT-v1-98_43534149	MGT-v1-98	Micromonas commoda	1.59882	0.0153846	0	0	0.024735	0	0	0	0	0	0	0	0	0	0	0	0.141968	0	0	0	0	0.0111111	0	0	0.012987	0	0	0.0114286	0	0	0	0	0	0	0	0	0	0	0	0	0	0	0	0	0	0	0
MGT-v1-98_45668000	MGT-v1-98	Micromonas commoda	1.59882	0.0153846	0	0	0.024735	0	0	0	0	0	0	0	0	0	0	0	0.141968	0	0	0	0	0.0111111	0	0	0.012987	0	0	0.0114286	0	0	0	0	0	0	0	0	0	0	0	0	0	0	0	0	0	0	0
MGT-v1-98_46548009	MGT-v1-98	Micromonas commoda	1.59882	0.0153846	0	0	0.024735	0	0	0	0	0	0	0	0	0	0	0	0.141968	0	0	0	0	0.0111111	0	0	0.012987	0	0	0.0114286	0	0	0	0	0	0	0	0	0	0	0	0	0	0	0	0	0	0	0
MGT-v1-15_100920026	MGT-v1-15	Thalassiosira oceanica	8.89385	0.0139276	0	0	0	0	0.0573248	0	0	0.012987	0	0	0	0	0	0	0.0364583	0	0	0	0	0	0.0673575	0	0	0	0	0	0.0192308	0	0	0	0	0	0.0241379	0.0146341	0	0	0	0	0	0	0.0458716	0	0	0	0
MGT-v1-187_97635818	MGT-v1-187	Thalassiosira oceanica	0.192075	0	0	0	0	0	0	0	0	0	0	0	0	0	0	0	0	0	0	0	0	0	0	0	0	0	0	0	0	0	0	0	0	0	0	0	0	0	0	0	0	0	0	0	0	0	0
MGT-v1-211_1122574	MGT-v1-211	Thalassiosira oceanica	0.303613	0	0	0	0	0	0	0	0	0	0	0	0	0	0	0	0	0	0	0	0	0	0	0	0	0	0	0	0	0	0	0	0	0	0	0	0	0	0	0	0	0	0	0	0	0	0
MGT-v1-211_1312033	MGT-v1-211	Thalassiosira oceanica	0.303613	0	0	0	0	0	0	0	0	0	0	0	0	0	0	0	0	0	0	0	0	0	0	0	0	0	0	0	0	0	0	0	0	0	0	0	0	0	0	0	0	0	0	0	0	0	0
MGT-v1-50_97435836	MGT-v1-50	Thalassiosira oceanica	0.309696	0	0	0	0	0	0	0	0	0	0	0	0	0	0	0	0	0	0	0	0	0	0	0	0	0	0	0	0	0	0	0	0	0	0	0	0	0	0	0	0	0	0	0	0	0	0
MGT-v1-50_97435837	MGT-v1-50	Thalassiosira oceanica	0.309696	0	0	0	0	0	0	0	0	0	0	0	0	0	0	0	0	0	0	0	0	0	0	0	0	0	0	0	0	0	0	0	0	0	0	0	0	0	0	0	0	0	0	0	0	0	0
MGT-v1-50_97437927	MGT-v1-50	Thalassiosira oceanica	0.309696	0	0	0	0	0	0	0	0	0	0	0	0	0	0	0	0	0	0	0	0	0	0	0	0	0	0	0	0	0	0	0	0	0	0	0	0	0	0	0	0	0	0	0	0	0	0
MGT-v1-50_97449929	MGT-v1-50	Thalassiosira oceanica	0.309696	0	0	0	0	0	0	0	0	0	0	0	0	0	0	0	0	0	0	0	0	0	0	0	0	0	0	0	0	0	0	0	0	0	0	0	0	0	0	0	0	0	0	0	0	0	0
MGT-v1-76_86522615	MGT-v1-76	Thalassiosira oceanica	0.339178	0	0	0	0	0	0	0	0	0	0	0	0	0	0	0	0	0	0	0	0	0	0	0	0	0	0	0	0	0	0	0	0	0	0	0	0	0	0	0	0	0	0	0	0	0	0
MGT-v1-76_88100836	MGT-v1-76	Thalassiosira oceanica	0.339178	0	0	0	0	0	0	0	0	0	0	0	0	0	0	0	0	0	0	0	0	0	0	0	0	0	0	0	0	0	0	0	0	0	0	0	0	0	0	0	0	0	0	0	0	0	0
MGT-v1-88_64781835	MGT-v1-88	Thalassiosira oceanica	0.188929	0	0	0	0	0	0	0.0189029	0	0	0	0	0	0	0	0	0	0	0	0	0	0	0	0	0	0	0	0	0	0	0	0	0	0	0	0	0	0	0	0	0	0	0	0	0	0	0
MGT-v1-93_113640052	MGT-v1-93	Thalassiosira oceanica	0.183503	0	0	0	0	0	0	0	0	0	0	0	0	0	0	0	0	0	0	0	0	0	0	0	0	0	0	0	0	0	0	0	0	0	0	0	0	0	0	0	0	0	0	0	0	0	0
MGT-v1-25_114023593	MGT-v1-25	Fragilariopsis cylindrus CCMP1102	0.303705	0	0	0	0	0	0	0	0	0	0	0	0	0	0	0	0	0	0	0	0	0	0	0	0	0	0	0	0	0	0	0	0	0	0	0	0	0	0	0	0	0	0	0	0	0	0
MGT-v1-25_114728501	MGT-v1-25	Fragilariopsis cylindrus CCMP1102	0.303705	0	0	0	0	0	0	0	0	0	0	0	0	0	0	0	0	0	0	0	0	0	0	0	0	0	0	0	0	0	0	0	0	0	0	0	0	0	0	0	0	0	0	0	0	0	0
MGT-v1-25_115651964	MGT-v1-25	Fragilariopsis cylindrus CCMP1102	0.303705	0	0	0	0	0	0	0	0	0	0	0	0	0	0	0	0	0	0	0	0	0	0	0	0	0	0	0	0	0	0	0	0	0	0	0	0	0	0	0	0	0	0	0	0	0	0
MGT-v1-25_116729193	MGT-v1-25	Fragilariopsis cylindrus CCMP1102	0.303705	0	0	0	0	0	0	0	0	0	0	0	0	0	0	0	0	0	0	0	0	0	0	0	0	0	0	0	0	0	0	0	0	0	0	0	0	0	0	0	0	0	0	0	0	0	0
MGT-v1-39_94740388	MGT-v1-39	Fragilariopsis cylindrus CCMP1102	0.611159	0	0	0	0	0	0	0	0	0	0	0	0	0	0	0	0	0	0	0	0	0	0.017341	0	0	0	0	0	0	0	0	0	0	0	0	0	0	0	0	0	0	0	0	0	0	0	0
MGT-v1-63_44067089	MGT-v1-63	Fragilariopsis cylindrus CCMP1102	1.16217	0	0	0	0	0	0	0	0	0	0	0	0	0	0	0	0	0	0	0	0	0	0.0118343	0	0	0	0	0	0	0	0	0	0	0	0	0	0	0	0	0	0	0	0	0	0	0	0
MGT-v1-95_111921608	MGT-v1-95	Fragilariopsis cylindrus CCMP1102	0.453642	0	0	0	0	0	0	0	0	0	0	0	0	0	0	0	0	0	0	0	0	0	0	0	0	0	0	0	0	0	0	0	0	0	0	0	0	0	0	0	0	0	0	0	0	0	0
MGT-v1-95_112454861	MGT-v1-95	Fragilariopsis cylindrus CCMP1102	0.453642	0	0	0	0	0	0	0	0	0	0	0	0	0	0	0	0	0	0	0	0	0	0	0	0	0	0	0	0	0	0	0	0	0	0	0	0	0	0	0	0	0	0	0	0	0	0
MGT-v1-95_99000566	MGT-v1-95	Fragilariopsis cylindrus CCMP1102	0.453642	0	0	0	0	0	0	0	0	0	0	0	0	0	0	0	0	0	0	0	0	0	0	0	0	0	0	0	0	0	0	0	0	0	0	0	0	0	0	0	0	0	0	0	0	0	0
MGT-v1-96_116235106	MGT-v1-96	Fragilariopsis cylindrus CCMP1102	0.420337	0	0	0	0	0	0	0	0	0	0	0	0	0	0	0	0	0	0	0	0	0	0	0	0	0	0	0	0	0	0	0	0	0	0	0	0	0	0	0	0	0	0	0	0	0	0
MGT-v1-218_56449606	MGT-v1-218	Chlamydomonas eustigma	3.37243	0	0	0	0	0	0.0155954	0.0239186	0.00990099	0.0216501	0.0107253	0.0106383	0.0123096	0.0162602	0.0212625	0	0.0120482	0.00970874	0	0.00961538	0	0.0115959	0	0	0.013986	0.0102041	0	0.0115274	0.0112994	0.00990099	0	0	0	0.0116959	0	0.012931	0	0	0.0106383	0.0118694	0	0.0122212	0.0126582	0	0	0	0
MGT-v1-239_55004685	MGT-v1-239	Chlamydomonas eustigma	2.67013	0	0	0	0	0	0	0	0	0	0	0	0	0	0	0	0.0181818	0.0102041	0	0.00961538	0	0	0.00990099	0	0	0	0	0	0.0113636	0	0	0	0	0	0	0	0	0	0	0	0	0	0.00990099	0	0	0	0
MGT-v1-44_18337175	MGT-v1-44	Chlamydomonas eustigma	14.4564	0	0	0	0	0	0	0	0	0	0	0	0	0	0	0	0	0	0	0	0	0	0	0	0	0	0	0	0	0	0	0	0	0	0	0	0	0	0	0	0	0	0	0	0	0	0
MGT-v1-44_55773534	MGT-v1-44	Chlamydomonas eustigma	14.4564	0	0	0	0	0	0	0	0	0	0	0	0	0	0	0	0	0	0	0	0	0	0	0	0	0	0	0	0	0	0	0	0	0	0	0	0	0	0	0	0	0	0	0	0	0	0
MGT-v1-44_71683577	MGT-v1-44	Chlamydomonas eustigma	14.4564	0	0	0	0	0	0	0	0	0	0	0	0	0	0	0	0	0	0	0	0	0	0	0	0	0	0	0	0	0	0	0	0	0	0	0	0	0	0	0	0	0	0	0	0	0	0
MGT-v1-44_72063379	MGT-v1-44	Chlamydomonas eustigma	14.4564	0	0	0	0	0	0	0	0	0	0	0	0	0	0	0	0	0	0	0	0	0	0	0	0	0	0	0	0	0	0	0	0	0	0	0	0	0	0	0	0	0	0	0	0	0	0
MGT-v1-44_86229228	MGT-v1-44	Chlamydomonas eustigma	14.4564	0	0	0	0	0	0	0	0	0	0	0	0	0	0	0	0	0	0	0	0	0	0	0	0	0	0	0	0	0	0	0	0	0	0	0	0	0	0	0	0	0	0	0	0	0	0
MGT-v1-54_7509055	MGT-v1-54	Chlamydomonas eustigma	0.541472	0	0	0	0	0	0	0	0	0	0	0	0	0	0	0	0	0	0	0	0	0	0	0	0	0	0	0	0	0	0	0	0	0	0	0	0	0	0	0	0	0	0	0	0	0	0
MGT-v1-39_44048792	MGT-v1-39	Phaeodactylum tricornutum CCAP 1055/1	0.611159	0	0	0	0	0	0	0	0	0	0	0	0	0	0	0	0	0	0	0	0	0	0.017341	0	0	0	0	0	0	0	0	0	0	0	0	0	0	0	0	0	0	0	0	0	0	0	0
MGT-v1-39_45115339	MGT-v1-39	Phaeodactylum tricornutum CCAP 1055/1	0.611159	0	0	0	0	0	0	0	0	0	0	0	0	0	0	0	0	0	0	0	0	0	0.017341	0	0	0	0	0	0	0	0	0	0	0	0	0	0	0	0	0	0	0	0	0	0	0	0
MGT-v1-63_95079066	MGT-v1-63	Phaeodactylum tricornutum CCAP 1055/1	1.16217	0	0	0	0	0	0	0	0	0	0	0	0	0	0	0	0	0	0	0	0	0	0.0118343	0	0	0	0	0	0	0	0	0	0	0	0	0	0	0	0	0	0	0	0	0	0	0	0
MGT-v1-703_41842417	MGT-v1-703	Phaeodactylum tricornutum CCAP 1055/1	0.127978	0	0	0	0	0	0	0.0186883	0.0124224	0	0	0	0	0	0	0	0	0.0114943	0	0	0	0	0	0	0	0	0	0	0	0	0	0	0	0	0	0	0	0	0	0	0	0	0	0	0	0	0
MGT-v1-847_53484202	MGT-v1-847	Phaeodactylum tricornutum CCAP 1055/1	0.0893229	0	0	0	0	0	0	0	0	0	0	0	0	0	0	0	0	0	0	0	0	0	0	0	0	0	0	0	0	0	0	0	0	0	0	0	0	0	0	0	0	0	0	0	0	0	0
MGT-v1-88_64668343	MGT-v1-88	Phaeodactylum tricornutum CCAP 1055/1	0.188929	0	0	0	0	0	0	0.0189029	0	0	0	0	0	0	0	0	0	0	0	0	0	0	0	0	0	0	0	0	0	0	0	0	0	0	0	0	0	0	0	0	0	0	0	0	0	0	0
MGT-v1-88_64757232	MGT-v1-88	Phaeodactylum tricornutum CCAP 1055/1	0.188929	0	0	0	0	0	0	0.0189029	0	0	0	0	0	0	0	0	0	0	0	0	0	0	0	0	0	0	0	0	0	0	0	0	0	0	0	0	0	0	0	0	0	0	0	0	0	0	0
MGT-v1-93_113701161	MGT-v1-93	Phaeodactylum tricornutum CCAP 1055/1	0.183503	0	0	0	0	0	0	0	0	0	0	0	0	0	0	0	0	0	0	0	0	0	0	0	0	0	0	0	0	0	0	0	0	0	0	0	0	0	0	0	0	0	0	0	0	0	0
MGT-v1-15_24810854	MGT-v1-15	Pseudo-nitzschia multistriata	8.89385	0.0139276	0	0	0	0	0.0573248	0	0	0.012987	0	0	0	0	0	0	0.0364583	0	0	0	0	0	0.0673575	0	0	0	0	0	0.0192308	0	0	0	0	0	0.0241379	0.0146341	0	0	0	0	0	0	0.0458716	0	0	0	0
MGT-v1-15_52427234	MGT-v1-15	Pseudo-nitzschia multistriata	8.89385	0.0139276	0	0	0	0	0.0573248	0	0	0.012987	0	0	0	0	0	0	0.0364583	0	0	0	0	0	0.0673575	0	0	0	0	0	0.0192308	0	0	0	0	0	0.0241379	0.0146341	0	0	0	0	0	0	0.0458716	0	0	0	0
MGT-v1-228_23075342	MGT-v1-228	Pseudo-nitzschia multistriata	0.485368	0	0	0	0	0	0	0	0	0	0	0	0	0	0	0	0	0	0	0	0	0	0	0	0	0	0	0	0	0	0	0	0	0	0	0	0	0	0	0	0	0	0	0	0	0	0
MGT-v1-24_26017388	MGT-v1-24	Pseudo-nitzschia multistriata	2.39527	0	0	0	0	0	0	0	0	0	0	0	0	0	0	0	0.0455927	0	0	0	0	0	0.0116279	0	0	0	0	0	0	0	0	0	0	0	0	0	0	0	0	0	0	0	0	0	0	0	0
MGT-v1-50_97530448	MGT-v1-50	Pseudo-nitzschia multistriata	0.309696	0	0	0	0	0	0	0	0	0	0	0	0	0	0	0	0	0	0	0	0	0	0	0	0	0	0	0	0	0	0	0	0	0	0	0	0	0	0	0	0	0	0	0	0	0	0
MGT-v1-574_112714659	MGT-v1-574	Pseudo-nitzschia multistriata	0.0992089	0	0	0	0	0	0	0	0	0	0	0	0	0	0	0	0	0	0	0	0	0	0	0	0	0	0	0	0	0	0	0	0	0	0	0	0	0	0	0	0	0	0	0	0	0	0
MGT-v1-57_94702289	MGT-v1-57	Pseudo-nitzschia multistriata	9.01899	0.0166667	0	0	0.0078125	0	0.0867847	0	0	0.0158103	0	0	0	0	0	0	0.100723	0.010582	0.010101	0.00967742	0.00961538	0	0.0772021	0	0	0	0	0.0118343	0.0326087	0	0	0	0	0	0.0176782	0.0128021	0	0	0	0	0	0	0.0894539	0	0	0	0
MGT-v1-95_111929672	MGT-v1-95	Pseudo-nitzschia multistriata	0.453642	0	0	0	0	0	0	0	0	0	0	0	0	0	0	0	0	0	0	0	0	0	0	0	0	0	0	0	0	0	0	0	0	0	0	0	0	0	0	0	0	0	0	0	0	0	0
MGT-v1-15_24810853	MGT-v1-15	Nannochloropsis salina CCMP1776	8.89385	0.0139276	0	0	0	0	0.0573248	0	0	0.012987	0	0	0	0	0	0	0.0364583	0	0	0	0	0	0.0673575	0	0	0	0	0	0.0192308	0	0	0	0	0	0.0241379	0.0146341	0	0	0	0	0	0	0.0458716	0	0	0	0
MGT-v1-24_25966091	MGT-v1-24	Nannochloropsis salina CCMP1776	2.39527	0	0	0	0	0	0	0	0	0	0	0	0	0	0	0	0.0455927	0	0	0	0	0	0.0116279	0	0	0	0	0	0	0	0	0	0	0	0	0	0	0	0	0	0	0	0	0	0	0	0
MGT-v1-24_83305080	MGT-v1-24	Nannochloropsis salina CCMP1776	2.39527	0	0	0	0	0	0	0	0	0	0	0	0	0	0	0	0.0455927	0	0	0	0	0	0.0116279	0	0	0	0	0	0	0	0	0	0	0	0	0	0	0	0	0	0	0	0	0	0	0	0
MGT-v1-367_32152448	MGT-v1-367	Nannochloropsis salina CCMP1776	0.443492	0.0249042	0	0	0.0183599	0	0	0	0	0.0429975	0	0	0	0	0	0	0	0	0	0	0	0.0121951	0	0	0.0229406	0	0	0.021645	0.0120482	0	0	0	0	0	0.0211715	0.0164218	0	0	0	0	0	0.0233129	0	0	0	0	0
MGT-v1-379_38199110	MGT-v1-379	Nannochloropsis salina CCMP1776	0.363076	0.0115607	0	0	0.0453333	0	0.0181818	0	0	0.0536062	0	0	0	0	0	0	0	0	0	0	0	0.0295508	0	0	0.0222222	0	0	0.0258621	0	0	0	0	0	0	0.0182648	0.01373	0	0	0	0	0	0.0277778	0	0	0	0	0
MGT-v1-57_40789139	MGT-v1-57	Nannochloropsis salina CCMP1776	9.01899	0.0166667	0	0	0.0078125	0	0.0867847	0	0	0.0158103	0	0	0	0	0	0	0.100723	0.010582	0.010101	0.00967742	0.00961538	0	0.0772021	0	0	0	0	0.0118343	0.0326087	0	0	0	0	0	0.0176782	0.0128021	0	0	0	0	0	0	0.0894539	0	0	0	0
MGT-v1-57_66938564	MGT-v1-57	Nannochloropsis salina CCMP1776	9.01899	0.0166667	0	0	0.0078125	0	0.0867847	0	0	0.0158103	0	0	0	0	0	0	0.100723	0.010582	0.010101	0.00967742	0.00961538	0	0.0772021	0	0	0	0	0.0118343	0.0326087	0	0	0	0	0	0.0176782	0.0128021	0	0	0	0	0	0	0.0894539	0	0	0	0
MGT-v1-34_47101643	MGT-v1-34	Fistulifera solaris	1.16705	0	0	0	0	0	0	0	0	0	0	0	0	0	0	0	0	0	0	0	0	0	0	0	0	0	0	0	0	0	0	0	0	0	0	0	0	0	0	0	0	0	0	0	0	0	0
MGT-v1-34_47101644	MGT-v1-34	Fistulifera solaris	1.16705	0	0	0	0	0	0	0	0	0	0	0	0	0	0	0	0	0	0	0	0	0	0	0	0	0	0	0	0	0	0	0	0	0	0	0	0	0	0	0	0	0	0	0	0	0	0
MGT-v1-34_47933259	MGT-v1-34	Fistulifera solaris	1.16705	0	0	0	0	0	0	0	0	0	0	0	0	0	0	0	0	0	0	0	0	0	0	0	0	0	0	0	0	0	0	0	0	0	0	0	0	0	0	0	0	0	0	0	0	0	0
MGT-v1-39_44107145	MGT-v1-39	Fistulifera solaris	0.611159	0	0	0	0	0	0	0	0	0	0	0	0	0	0	0	0	0	0	0	0	0	0.017341	0	0	0	0	0	0	0	0	0	0	0	0	0	0	0	0	0	0	0	0	0	0	0	0
MGT-v1-50_97457196	MGT-v1-50	Fistulifera solaris	0.309696	0	0	0	0	0	0	0	0	0	0	0	0	0	0	0	0	0	0	0	0	0	0	0	0	0	0	0	0	0	0	0	0	0	0	0	0	0	0	0	0	0	0	0	0	0	0
MGT-v1-50_97457199	MGT-v1-50	Fistulifera solaris	0.309696	0	0	0	0	0	0	0	0	0	0	0	0	0	0	0	0	0	0	0	0	0	0	0	0	0	0	0	0	0	0	0	0	0	0	0	0	0	0	0	0	0	0	0	0	0	0
MGT-v1-41_108342221	MGT-v1-41	Bathycoccus prasinos	3.48985	0.0904153	0	0	0.00787402	0	0.012	0	0	0	0	0	0	0	0	0	0	0	0	0	0	0	0.0358744	0	0	0	0	0	0.011236	0	0	0	0	0	0.0375335	0.0133779	0	0	0	0	0	0	0.00990099	0	0	0	0
MGT-v1-41_52653732	MGT-v1-41	Bathycoccus prasinos	3.48985	0.0904153	0	0	0.00787402	0	0.012	0	0	0	0	0	0	0	0	0	0	0	0	0	0	0	0.0358744	0	0	0	0	0	0.011236	0	0	0	0	0	0.0375335	0.0133779	0	0	0	0	0	0	0.00990099	0	0	0	0
MGT-v1-41_53461548	MGT-v1-41	Bathycoccus prasinos	3.48985	0.0904153	0	0	0.00787402	0	0.012	0	0	0	0	0	0	0	0	0	0	0	0	0	0	0	0.0358744	0	0	0	0	0	0.011236	0	0	0	0	0	0.0375335	0.0133779	0	0	0	0	0	0	0.00990099	0	0	0	0
MGT-v1-41_95742662	MGT-v1-41	Bathycoccus prasinos	3.48985	0.0904153	0	0	0.00787402	0	0.012	0	0	0	0	0	0	0	0	0	0	0	0	0	0	0	0.0358744	0	0	0	0	0	0.011236	0	0	0	0	0	0.0375335	0.0133779	0	0	0	0	0	0	0.00990099	0	0	0	0
MGT-v1-65_92607020	MGT-v1-65	Bathycoccus prasinos	3.837	0.0175225	0	0	0	0	0.0108696	0	0	0	0	0	0	0	0	0	0.204082	0	0	0	0	0	0.153409	0	0	0	0	0	0	0	0	0	0	0	0	0	0	0	0	0	0	0	0.0145191	0	0	0	0
MGT-v1-104_15972026	MGT-v1-104	Ostreococcus tauri	3.16766	0.0104712	0	0	0	0	0.010101	0	0	0	0	0	0	0	0	0	0.0231724	0	0	0	0	0	0.0233918	0	0	0	0	0	0	0	0	0	0	0	0	0	0	0	0	0	0	0	0	0	0	0	0
MGT-v1-104_60004724	MGT-v1-104	Ostreococcus tauri	3.16766	0.0104712	0	0	0	0	0.010101	0	0	0	0	0	0	0	0	0	0.0231724	0	0	0	0	0	0.0233918	0	0	0	0	0	0	0	0	0	0	0	0	0	0	0	0	0	0	0	0	0	0	0	0
MGT-v1-104_86398858	MGT-v1-104	Ostreococcus tauri	3.16766	0.0104712	0	0	0	0	0.010101	0	0	0	0	0	0	0	0	0	0.0231724	0	0	0	0	0	0.0233918	0	0	0	0	0	0	0	0	0	0	0	0	0	0	0	0	0	0	0	0	0	0	0	0
MGT-v1-125_95098830	MGT-v1-125	Ostreococcus tauri	1.89871	0.0449663	0	0	0	0	0	0	0	0	0	0	0	0	0	0	0	0	0	0	0	0	0.0127389	0	0	0	0	0	0	0	0	0	0	0	0	0	0	0	0	0	0	0	0	0	0	0	0
MGT-v1-127_95137798	MGT-v1-127	Ostreococcus tauri	1.43991	0.02	0	0	0	0	0	0	0	0	0	0	0	0	0	0	0	0	0	0	0	0	0.0234708	0	0	0	0	0	0	0	0	0	0	0	0.0194346	0	0	0	0	0	0	0	0	0	0	0	0
MGT-v1-50_97434008	MGT-v1-50	Thalassiosira pseudonana CCMP1335	0.309696	0	0	0	0	0	0	0	0	0	0	0	0	0	0	0	0	0	0	0	0	0	0	0	0	0	0	0	0	0	0	0	0	0	0	0	0	0	0	0	0	0	0	0	0	0	0
MGT-v1-50_97434009	MGT-v1-50	Thalassiosira pseudonana CCMP1335	0.309696	0	0	0	0	0	0	0	0	0	0	0	0	0	0	0	0	0	0	0	0	0	0	0	0	0	0	0	0	0	0	0	0	0	0	0	0	0	0	0	0	0	0	0	0	0	0
MGT-v1-50_97457197	MGT-v1-50	Thalassiosira pseudonana CCMP1335	0.309696	0	0	0	0	0	0	0	0	0	0	0	0	0	0	0	0	0	0	0	0	0	0	0	0	0	0	0	0	0	0	0	0	0	0	0	0	0	0	0	0	0	0	0	0	0	0
MGT-v1-50_97463033	MGT-v1-50	Thalassiosira pseudonana CCMP1335	0.309696	0	0	0	0	0	0	0	0	0	0	0	0	0	0	0	0	0	0	0	0	0	0	0	0	0	0	0	0	0	0	0	0	0	0	0	0	0	0	0	0	0	0	0	0	0	0
MGT-v1-88_64657766	MGT-v1-88	Thalassiosira pseudonana CCMP1335	0.188929	0	0	0	0	0	0	0.0189029	0	0	0	0	0	0	0	0	0	0	0	0	0	0	0	0	0	0	0	0	0	0	0	0	0	0	0	0	0	0	0	0	0	0	0	0	0	0	0
MGT-v1-104_45644999	MGT-v1-104	Ostreococcus lucimarinus CCE9901	3.16766	0.0104712	0	0	0	0	0.010101	0	0	0	0	0	0	0	0	0	0.0231724	0	0	0	0	0	0.0233918	0	0	0	0	0	0	0	0	0	0	0	0	0	0	0	0	0	0	0	0	0	0	0	0
MGT-v1-125_62529324	MGT-v1-125	Ostreococcus lucimarinus CCE9901	1.89871	0.0449663	0	0	0	0	0	0	0	0	0	0	0	0	0	0	0	0	0	0	0	0	0.0127389	0	0	0	0	0	0	0	0	0	0	0	0	0	0	0	0	0	0	0	0	0	0	0	0
MGT-v1-125_62665953	MGT-v1-125	Ostreococcus lucimarinus CCE9901	1.89871	0.0449663	0	0	0	0	0	0	0	0	0	0	0	0	0	0	0	0	0	0	0	0	0.0127389	0	0	0	0	0	0	0	0	0	0	0	0	0	0	0	0	0	0	0	0	0	0	0	0
MGT-v1-125_95126754	MGT-v1-125	Ostreococcus lucimarinus CCE9901	1.89871	0.0449663	0	0	0	0	0	0	0	0	0	0	0	0	0	0	0	0	0	0	0	0	0.0127389	0	0	0	0	0	0	0	0	0	0	0	0	0	0	0	0	0	0	0	0	0	0	0	0
MGT-v1-17_41386927	MGT-v1-17	Cadophora sp. DSE1049	0.36201	0	0	0	0	0	0	0	0	0	0	0	0	0	0	0	0	0	0	0	0	0	0	0	0	0	0	0	0	0	0	0	0	0	0	0	0	0	0	0	0	0	0	0	0	0	0
MGT-v1-17_70912133	MGT-v1-17	Cadophora sp. DSE1049	0.36201	0	0	0	0	0	0	0	0	0	0	0	0	0	0	0	0	0	0	0	0	0	0	0	0	0	0	0	0	0	0	0	0	0	0	0	0	0	0	0	0	0	0	0	0	0	0
MGT-v1-17_82258941	MGT-v1-17	Cadophora sp. DSE1049	0.36201	0	0	0	0	0	0	0	0	0	0	0	0	0	0	0	0	0	0	0	0	0	0	0	0	0	0	0	0	0	0	0	0	0	0	0	0	0	0	0	0	0	0	0	0	0	0
MGT-v1-100_86277939	MGT-v1-100	Chlorella sorokiniana	1.93249	0	0	0	0	0	0	0	0	0	0	0	0	0	0	0	0.00961538	0	0	0	0	0	0	0	0	0	0	0	0	0	0	0	0	0	0	0	0	0	0	0	0	0	0	0	0	0	0
MGT-v1-218_57553432	MGT-v1-218	Chlorella sorokiniana	3.37243	0	0	0	0	0	0.0155954	0.0239186	0.00990099	0.0216501	0.0107253	0.0106383	0.0123096	0.0162602	0.0212625	0	0.0120482	0.00970874	0	0.00961538	0	0.0115959	0	0	0.013986	0.0102041	0	0.0115274	0.0112994	0.00990099	0	0	0	0.0116959	0	0.012931	0	0	0.0106383	0.0118694	0	0.0122212	0.0126582	0	0	0	0
MGT-v1-48_55786788	MGT-v1-48	Chlorella sorokiniana	5.17883	0.0102389	0	0	0	0	0	0	0	0	0	0	0	0	0	0	0.0244243	0.010101	0	0.00961538	0	0	0.0116279	0	0	0	0	0	0	0	0	0	0	0	0	0	0	0	0	0	0	0	0	0	0	0	0
MGT-v1-26_65274120	MGT-v1-26	Ciona intestinalis	0.480217	0	0	0	0	0	0	0	0	0	0	0	0	0	0	0	0	0	0	0	0	0	0	0	0	0	0	0	0	0	0	0	0	0	0	0	0	0	0	0	0	0	0	0	0	0	0
MGT-v1-94_518596	MGT-v1-94	Ciona intestinalis	0.395192	0	0	0	0	0	0	0	0	0	0	0	0	0	0	0	0	0	0	0	0	0	0	0.0196078	0	0	0.0126582	0	0	0	0	0	0	0	0	0	0	0	0	0	0	0	0	0	0	0	0
MGT-v1-94_518597	MGT-v1-94	Ciona intestinalis	0.395192	0	0	0	0	0	0	0	0	0	0	0	0	0	0	0	0	0	0	0	0	0	0	0.0196078	0	0	0.0126582	0	0	0	0	0	0	0	0	0	0	0	0	0	0	0	0	0	0	0	0
MGT-v1-100_83172738	MGT-v1-100	Coccomyxa subellipsoidea C-169	1.93249	0	0	0	0	0	0	0	0	0	0	0	0	0	0	0	0.00961538	0	0	0	0	0	0	0	0	0	0	0	0	0	0	0	0	0	0	0	0	0	0	0	0	0	0	0	0	0	0
MGT-v1-414_23650027	MGT-v1-414	Coccomyxa subellipsoidea C-169	0.603482	0	0	0	0	0	0	0	0	0	0	0	0	0	0	0	0	0	0	0	0	0	0	0	0	0	0	0	0	0	0	0	0	0	0	0	0	0	0	0	0	0	0	0	0	0	0
MGT-v1-48_75544005	MGT-v1-48	Coccomyxa subellipsoidea C-169	5.17883	0.0102389	0	0	0	0	0	0	0	0	0	0	0	0	0	0	0.0244243	0.010101	0	0.00961538	0	0	0.0116279	0	0	0	0	0	0	0	0	0	0	0	0	0	0	0	0	0	0	0	0	0	0	0	0
MGT-v1-127_50157703	MGT-v1-127	Micromonas pusilla CCMP1545	1.43991	0.02	0	0	0	0	0	0	0	0	0	0	0	0	0	0	0	0	0	0	0	0	0.0234708	0	0	0	0	0	0	0	0	0	0	0	0.0194346	0	0	0	0	0	0	0	0	0	0	0	0
MGT-v1-133_45753189	MGT-v1-133	Micromonas pusilla CCMP1545	0.752139	0.0176991	0	0	0	0	0	0	0	0	0	0	0	0	0	0	0.0108696	0	0	0	0	0	0	0	0.0106383	0	0	0.0117647	0	0	0	0	0	0	0.0319149	0.0115607	0	0	0	0	0	0	0	0	0	0	0
MGT-v1-39_45066112	MGT-v1-39	Micromonas pusilla CCMP1545	0.611159	0	0	0	0	0	0	0	0	0	0	0	0	0	0	0	0	0	0	0	0	0	0.017341	0	0	0	0	0	0	0	0	0	0	0	0	0	0	0	0	0	0	0	0	0	0	0	0
MGT-v1-235_21731994	MGT-v1-235	Verruconis gallopava	0.251226	0	0	0	0	0	0	0	0	0	0	0	0	0	0	0	0	0	0	0	0	0	0	0	0	0	0	0	0	0	0	0	0	0	0	0	0	0	0	0	0	0	0	0	0	0	0
MGT-v1-235_21840116	MGT-v1-235	Verruconis gallopava	0.251226	0	0	0	0	0	0	0	0	0	0	0	0	0	0	0	0	0	0	0	0	0	0	0	0	0	0	0	0	0	0	0	0	0	0	0	0	0	0	0	0	0	0	0	0	0	0
MGT-v1-235_23261917	MGT-v1-235	Verruconis gallopava	0.251226	0	0	0	0	0	0	0	0	0	0	0	0	0	0	0	0	0	0	0	0	0	0	0	0	0	0	0	0	0	0	0	0	0	0	0	0	0	0	0	0	0	0	0	0	0	0
MGT-v1-16_30549228	MGT-v1-16	Anopheles darlingi	1.29302	0	0.012945	0.0136986	0	0.0146444	0	0.00990099	0.0233004	0	0.0104167	0.0173228	0	0	0	0	0	0	0	0	0.00961538	0	0	0.0193843	0	0.0315315	0.369791	0	0	0.0167598	0.0108108	0.012766	0.0122699	0	0	0	0.0118343	0.0119522	0.0133333	0.0125	0.0121581	0	0	0	0	0	0.010101
MGT-v1-2_85722839	MGT-v1-2	Anopheles darlingi	3.08372	0	0.0123457	0.0144928	0	0.0178571	0	0	0.0168067	0	0	0.0108108	0	0	0	0	0	0.00985222	0	0	0.0157068	0	0	0.0134228	0	0.0218487	0.21371	0	0	0.0122699	0	0.00990099	0	0	0	0	0	0	0.01	0.00995025	0.00990099	0	0	0	0	0	0
MGT-v1-100_83170432	MGT-v1-100	Gonium pectorale	1.93249	0	0	0	0	0	0	0	0	0	0	0	0	0	0	0	0.00961538	0	0	0	0	0	0	0	0	0	0	0	0	0	0	0	0	0	0	0	0	0	0	0	0	0	0	0	0	0	0
MGT-v1-48_77539131	MGT-v1-48	Gonium pectorale	5.17883	0.0102389	0	0	0	0	0	0	0	0	0	0	0	0	0	0	0.0244243	0.010101	0	0.00961538	0	0	0.0116279	0	0	0	0	0	0	0	0	0	0	0	0	0	0	0	0	0	0	0	0	0	0	0	0
MGT-v1-1_106834814	MGT-v1-1	Hyalella azteca	3.81302	0	0	0	0	0	0	0	0	0	0	0	0	0	0	0	0	0.0930233	0	0.0817844	0	0	0	0	0	0	0	0	0	0	0	0	0	0	0	0	0	0	0	0	0	0	0	0	0	0	0
MGT-v1-1_85298710	MGT-v1-1	Hyalella azteca	3.81302	0	0	0	0	0	0	0	0	0	0	0	0	0	0	0	0	0.0930233	0	0.0817844	0	0	0	0	0	0	0	0	0	0	0	0	0	0	0	0	0	0	0	0	0	0	0	0	0	0	0
MGT-v1-15_18034627	MGT-v1-15	Nannochloropsis gaditana	8.89385	0.0139276	0	0	0	0	0.0573248	0	0	0.012987	0	0	0	0	0	0	0.0364583	0	0	0	0	0	0.0673575	0	0	0	0	0	0.0192308	0	0	0	0	0	0.0241379	0.0146341	0	0	0	0	0	0	0.0458716	0	0	0	0
MGT-v1-57_8860136	MGT-v1-57	Nannochloropsis gaditana	9.01899	0.0166667	0	0	0.0078125	0	0.0867847	0	0	0.0158103	0	0	0	0	0	0	0.100723	0.010582	0.010101	0.00967742	0.00961538	0	0.0772021	0	0	0	0	0.0118343	0.0326087	0	0	0	0	0	0.0176782	0.0128021	0	0	0	0	0	0	0.0894539	0	0	0	0
MGT-v1-231_14052255	MGT-v1-231	Pythium oligandrum	0.465307	0.0108696	0	0	0.0205775	0	0	0	0	0.0138249	0	0	0	0	0	0	0	0	0	0	0	0.024938	0	0	0.0218751	0	0	0.0178571	0	0	0	0	0	0	0	0	0	0	0	0	0	0.0155039	0	0	0	0	0
MGT-v1-30_116130898	MGT-v1-30	Pythium oligandrum	0.509702	0	0	0	0	0	0	0	0	0	0	0	0	0	0	0	0	0	0	0	0	0	0	0	0	0	0	0	0	0	0	0	0	0	0	0	0	0	0	0	0	0	0	0	0	0	0
MGT-v1-112_114313686	MGT-v1-112	Salpingoeca rosetta	0.21026	0	0	0	0	0	0	0	0	0	0	0	0	0	0	0	0	0	0	0	0	0	0	0	0	0	0	0	0	0	0	0	0	0	0	0	0	0	0	0	0	0	0	0	0	0	0
MGT-v1-170_78172903	MGT-v1-170	Salpingoeca rosetta	1.30721	0	0	0	0	0	0	0	0	0	0	0	0	0	0	0	0	0	0	0	0	0	0	0	0	0	0	0	0	0	0	0	0	0	0	0	0	0	0	0	0	0	0	0	0	0	0
MGT-v1-173_86423235	MGT-v1-173	Actinidia chinensis var. chinensis	0.488177	0	0	0	0	0	0	0	0	0	0	0	0	0	0	0	0	0	0	0	0	0	0	0	0	0	0	0	0	0	0	0	0	0	0	0	0	0	0	0	0	0	0	0	0	0	0
MGT-v1-109_9475210	MGT-v1-109	Albugo candida	1.87919	0.0209581	0	0	0.0336037	0	0	0	0	0.0118168	0	0	0	0	0	0	0.0176471	0	0	0	0	0.0264706	0	0	0.0254507	0	0	0.0184984	0	0	0	0	0	0	0.0134228	0.0119048	0	0	0	0	0	0.0117647	0	0	0	0	0
MGT-v1-8_45397648	MGT-v1-8	Apis florea	3.23835	0	0	0.00990099	0	0	0	0.018018	0.017301	0	0.0684258	0.0411111	0	0	0	0	0	0.00970874	0	0.00961538	0	0	0	0	0	0	0	0	0	0	0.0151515	0	0.0136986	0	0	0	0.00990099	0	0.0362694	0.0156522	0.0114504	0	0	0.012931	0.0122699	0.0185185	0.0134228
MGT-v1-48_54877733	MGT-v1-48	Chenopodium quinoa	5.17883	0.0102389	0	0	0	0	0	0	0	0	0	0	0	0	0	0	0.0244243	0.010101	0	0.00961538	0	0	0.0116279	0	0	0	0	0	0	0	0	0	0	0	0	0	0	0	0	0	0	0	0	0	0	0	0
MGT-v1-282_17836658	MGT-v1-282	Condylura cristata	2.43717	0	0.0211864	0.026031	0	0.036221	0	0	0.010101	0	0	0	0	0	0	0	0	0.00961538	0	0	0.0128755	0	0	0.0125786	0	0.0131579	0.0797627	0	0	0	0	0	0	0	0	0	0	0	0	0	0	0	0	0	0	0	0
MGT-v1-34_47196016	MGT-v1-34	Cytospora leucostoma	1.16705	0	0	0	0	0	0	0	0	0	0	0	0	0	0	0	0	0	0	0	0	0	0	0	0	0	0	0	0	0	0	0	0	0	0	0	0	0	0	0	0	0	0	0	0	0	0
MGT-v1-66_47938089	MGT-v1-66	Dendronephthya gigantea	5.55151	0.0205479	0	0	0.0163934	0	0.0522173	0	0	0.0202429	0	0	0	0	0	0	0.0913295	0	0	0	0	0.0162602	0.0752896	0	0.0123457	0	0	0.015748	0.0215327	0	0	0	0	0	0.0121951	0.0113636	0	0	0	0	0	0.0125786	0.0256022	0	0	0	0
MGT-v1-100_83461501	MGT-v1-100	Elaeis guineensis	1.93249	0	0	0	0	0	0	0	0	0	0	0	0	0	0	0	0.00961538	0	0	0	0	0	0	0	0	0	0	0	0	0	0	0	0	0	0	0	0	0	0	0	0	0	0	0	0	0	0
MGT-v1-43_47207317	MGT-v1-43	Guillardia theta CCMP2712	1.59324	0.0199336	0	0	0	0	0.0170261	0	0	0.0119048	0	0	0	0	0	0	0.0263158	0	0	0	0	0	0.0156965	0	0	0	0	0	0	0	0	0	0	0	0.0133333	0.0114613	0	0	0	0	0	0	0.0168303	0	0	0	0
MGT-v1-3_76165050	MGT-v1-3	Halyomorpha halys	1.51568	0	0	0	0	0	0	0	0	0	0	0	0	0	0	0	0	0	0	0	0	0	0	0	0	0	0	0	0	0	0	0	0	0	0	0	0	0	0	0	0	0	0	0	0	0	0
MGT-v1-48_53422637	MGT-v1-48	Helicosporidium sp. ATCC 50920	5.17883	0.0102389	0	0	0	0	0	0	0	0	0	0	0	0	0	0	0.0244243	0.010101	0	0.00961538	0	0	0.0116279	0	0	0	0	0	0	0	0	0	0	0	0	0	0	0	0	0	0	0	0	0	0	0	0
MGT-v1-87_30845176	MGT-v1-87	Hondaea fermentalgiana	3.23595	0.0949721	0	0	0.0889736	0	0.0546541	0	0	0.0476858	0	0	0	0	0	0	0.0324675	0	0	0	0	0.0481779	0.0311751	0	0.0392857	0	0	0.0677684	0.0504764	0	0	0	0	0	0.0343511	0.0410774	0	0	0	0	0	0.075	0.0737513	0	0	0	0
MGT-v1-38_25755416	MGT-v1-38	Hydra vulgaris	0.715516	0	0	0	0	0	0	0	0	0	0	0.01	0	0	0	0.00990099	0	0	0	0	0.011236	0	0	0	0	0	0	0	0	0	0	0	0	0	0	0	0	0	0	0	0	0	0	0	0	0	0.0169492
MGT-v1-34_47116836	MGT-v1-34	Longimonas halophila	1.16705	0	0	0	0	0	0	0	0	0	0	0	0	0	0	0	0	0	0	0	0	0	0	0	0	0	0	0	0	0	0	0	0	0	0	0	0	0	0	0	0	0	0	0	0	0	0
MGT-v1-87_14058721	MGT-v1-87	Maribacter sedimenticola	3.23595	0.0949721	0	0	0.0889736	0	0.0546541	0	0	0.0476858	0	0	0	0	0	0	0.0324675	0	0	0	0	0.0481779	0.0311751	0	0.0392857	0	0	0.0677684	0.0504764	0	0	0	0	0	0.0343511	0.0410774	0	0	0	0	0	0.075	0.0737513	0	0	0	0
MGT-v1-154_113452614	MGT-v1-154	Microplitis demolitor	3.70013	0	0	0	0	0	0	0.0168067	0.016129	0	0.0727704	0.0352113	0	0	0	0	0	0.0102806	0	0.00961538	0	0	0	0	0	0	0	0	0	0	0.0145985	0	0.0156898	0	0	0	0.00990099	0	0.0368098	0.0173123	0.0107527	0	0	0.0113208	0.0119048	0.02	0.0126582
MGT-v1-414_23659408	MGT-v1-414	Naegleria gruberi	0.603482	0	0	0	0	0	0	0	0	0	0	0	0	0	0	0	0	0	0	0	0	0	0	0	0	0	0	0	0	0	0	0	0	0	0	0	0	0	0	0	0	0	0	0	0	0	0
MGT-v1-343_17244008	MGT-v1-343	Nilaparvata lugens	2.62453	0	0	0.0129157	0	0.0169003	0	0	0	0	0	0	0	0	0	0	0	0.0144231	0	0.0118694	0.0104895	0	0	0	0	0	0	0	0	0.012	0	0.0134228	0.0119522	0.00990099	0	0	0	0	0	0	0	0	0	0	0	0	0
MGT-v1-27_96595138	MGT-v1-27	Orchesella cincta	6.06649	0	0	0.00990099	0	0	0	0.0227273	0.0201077	0	0.126697	0.0432747	0	0	0	0	0	0.0187091	0	0.0151515	0	0	0	0	0	0	0	0	0	0	0.0234375	0	0.0261361	0	0	0	0.00990099	0.00990099	0.0508982	0.0247934	0.0125	0	0	0.0141509	0.0185185	0.0373535	0.016129
MGT-v1-4_114490168	MGT-v1-4	Pythium insidiosum	1.81185	0	0	0	0	0	0	0	0	0	0	0	0	0	0	0	0	0	0	0	0	0	0	0	0	0	0	0	0	0	0	0	0	0	0	0	0	0	0	0	0	0	0	0	0	0	0
MGT-v1-414_22007285	MGT-v1-414	Rhizophagus irregularis DAOM 181602=DAOM 197198	0.603482	0	0	0	0	0	0	0	0	0	0	0	0	0	0	0	0	0	0	0	0	0	0	0	0	0	0	0	0	0	0	0	0	0	0	0	0	0	0	0	0	0	0	0	0	0	0
MGT-v1-17_70911897	MGT-v1-17	Rhynchosporium commune	0.36201	0	0	0	0	0	0	0	0	0	0	0	0	0	0	0	0	0	0	0	0	0	0	0	0	0	0	0	0	0	0	0	0	0	0	0	0	0	0	0	0	0	0	0	0	0	0
MGT-v1-44_75510523	MGT-v1-44	Tarenaya hassleriana	14.4564	0	0	0	0	0	0	0	0	0	0	0	0	0	0	0	0	0	0	0	0	0	0	0	0	0	0	0	0	0	0	0	0	0	0	0	0	0	0	0	0	0	0	0	0	0	0
MGT-v1-54_7514296	MGT-v1-54	Tetrabaena socialis	0.541472	0	0	0	0	0	0	0	0	0	0	0	0	0	0	0	0	0	0	0	0	0	0	0	0	0	0	0	0	0	0	0	0	0	0	0	0	0	0	0	0	0	0	0	0	0	0
MGT-v1-48_57643537	MGT-v1-48	Tieghemostelium lacteum	5.17883	0.0102389	0	0	0	0	0	0	0	0	0	0	0	0	0	0	0.0244243	0.010101	0	0.00961538	0	0	0.0116279	0	0	0	0	0	0	0	0	0	0	0	0	0	0	0	0	0	0	0	0	0	0	0	0
MGT-v1-46_104276961	MGT-v1-46	Tribolium castaneum	2.04244	0	0.00990099	0.0343468	0	0.0177384	0	0	0	0	0	0	0	0	0	0	0	0.0144231	0	0.0147304	0	0	0	0.0121212	0	0	0	0	0	0.011655	0.0114286	0.019802	0.024735	0.00990099	0	0	0	0	0	0	0	0	0	0	0	0	0
MGT-v1-4_113867545	MGT-v1-4	Tropicibacter sp. LMIT003	1.81185	0	0	0	0	0	0	0	0	0	0	0	0	0	0	0	0	0	0	0	0	0	0	0	0	0	0	0	0	0	0	0	0	0	0	0	0	0	0	0	0	0	0	0	0	0	0
MGT-v1-48_2112341	MGT-v1-48	Zea mays	5.17883	0.0102389	0	0	0	0	0	0	0	0	0	0	0	0	0	0	0.0244243	0.010101	0	0.00961538	0	0	0.0116279	0	0	0	0	0	0	0	0	0	0	0	0	0	0	0	0	0	0	0	0	0	0	0	0
MGT-v1-10_31586973	MGT-v1-10	Zootermopsis nevadensis	3.43218	0	0	0.0138889	0	0.0162602	0	0.0173913	0	0	0.0483629	0	0.0192308	0.0420168	0.0857143	0	0	0.0477586	0	0.0394737	0	0	0	0	0	0.0255102	0	0.0113636	0	0.0387597	0.0117647	0.0811966	0.0486726	0	0	0	0	0	0.0183254	0.020202	0	0	0	0.0330882	0.0532787	0.0331126	0
[truncated: 323 more columns]

## Sheet: Data S4
Supplementary Data 4 | Source data for the graphs presented in the main figures (Fig. 1g, 2, 3) and Figure S2.
Figure 1g
	SPX (F1/R1)	SPX (F2/R2)	Vtc4 (50019)	Vpt1 (19586)
mSPX1-4 1	-2.11319	-0.6186	1.38041	0.49761
mSPX1-4 2	-1.92384	-0.989719	0.98348	1.1274
mSPX1-4 3	-2.60417	-0.25892	0.689457	0.785225
mSPX15-3 1	-2.49964	-0.226601	1.65928	1.1447
mSPX15-3 2	-3.16375	-0.588078	1.45133	1.14025
mSPX15-3 3	-2.24098	0.327685	1.73719	1.16479
Figure 2a
Cell number (10^6 cells/ml)									Figure 2b	Figure 2c	Figure 2d	Figure 2e	Figure 2f	Figure 2g	Figure 2h	Figure 2i
	day 1	day 3	day 5	day 7	day 9	day 11			Chl a	Chl c	Car	Photosynthetic rate	C	N	C/N	Lipid
WT P+_1	0.48852	2.22612	4.1674	7.86664	11.3503	12.4519		WT P+_1	331.792	145.224	140.404	142.177	10.7519	2.03071	5.2375	3.268
WT P+_2	0.50115	1.85272	4.82088	9.5662	12.8343	15.0937		WT P+_2	339.355	137.042	150.309	141.846	8.94834	1.74728	5.0803	2.618
WT P+_3	0.51254	1.65914	4.40692	7.50024	9.77408	12.1192		WT P+_3	333.242	148.605	137.518	145.509	9.79396	1.90195	5.0996	2.897
mSPX P+_1	0.43032	1.47938	3.23664	4.28672	6.99532	8.42044		mSPX P+_1	396.972	162.457	174.323	159.472	12.1324	2.36139	5.0864	4.467
mSPX P+_2	0.44824	1.60218	3.82108	6.10888	8.01488	10.3412		mSPX P+_2	387.526	159.913	174.524	151.856	12.1629	2.40382	5.0176	4.428
mSPX P+_3	0.43207	1.67774	3.29128	4.28428	7.79012	9.11212		mSPX P+_3	364.993	141.611	173.545	142.835	11.6871	2.2869	5.0673	4.186
WT P-_1	0.44776	0.5028	0.619	0.76436	0.75945	0.76865		WT P-_1	250.203	143.001	113.4	32.7887	14.9504	1.77721	8.0273	18.936
WT P-_2	0.42921	0.49724	0.53356	0.77808	0.70853	0.7484		WT P-_2	243.724	150.655	109.335	38.279	15.1375	1.98658	7.3212	16.248
WT P-_3	0.44464	0.49803	0.56658	0.7561	0.77897	0.80677		WT P-_3	260.6	150.827	113.617	34.1036	15.0886	1.81722	7.9328	15.42
mSPX P-_1	0.40401	0.52377	0.56584	0.70684	0.66621	0.66094		mSPX P-_1	290.258	170.522	144.933	63.3044	20.5108	1.85065	10.629	20.07
mSPX P-_2	0.40204	0.49913	0.52322	0.71634	0.66749	0.66181		mSPX P-_2	293.089	143.104	158.731	61.954	20.3345	1.95083	9.9973	21.075
mSPX P-_3	0.38969	0.45519	0.48946	0.63425	0.58831	0.59955		mSPX P-_3	309.079	179.974	165.585	73.7748	21.8511	2.09658	9.9851	20.628
Figure 3a								Figure 3b							Figure 3c
Total APase activity								Extra APase activity													Phospholipid degradation
	day 3	day 5	day 7	day 9	day 11				day 3	day 5	day 7	day 9	day 11			AP (49678)	AP (45757)	PT (23830)	PT (47666)	PT (47239)	32057	49693	52110
WT P+_1	54.1038	31.035	27.3583	16.735	15.1239			WT P+_1	26.938	12.0726	4.40239	4.03049	3.72728		mSPX1-4 1	1.50479	1.71392	0.277405	0.890145	5.3507	1.67294	1.55307	-0.498046
WT P+_2	51.4528	36.3954	27.8024	18.4323	13.5805			WT P+_2	22.6022	13.548	4.32035	4.21324	3.90378		mSPX1-4 2	1.49703	1.44069	-0.528508	0.684659	5.34926	0.910012	2.43098	-0.389546
WT P+_3	43.3716	33.6024	30.2249	23.3238	16.6234			WT P+_3	20.2023	13.9691	4.53389	4.58072	3.91815		mSPX1-4 3	1.88247	1.59197	0.021934	1.21971	5.71971	1.02294	2.48423	0.413465
mSPX P+_1	81.234	90.2377	72.3836	65.9397	51.9328			mSPX P+_1	43.1242	45.2007	31.4776	33.8192	25.5246		mSPX15-3 1	2.76861	2.42778	0.647265	1.12855	6.41815	1.14118	1.79782	0.903986
mSPX P+_2	90.2366	79.1647	70.0463	62.6064	48.472			mSPX P+_2	46.6638	41.2841	27.1094	31.0024	25.6803		mSPX15-3 2	2.90148	1.92805	1.36332	1.84337	6.66516	1.37374	2.34041	1.01451
mSPX P+_3	74.9327	97.4528	76.653	67.3735	46.4329			mSPX P+_3	37.4914	51.8784	40.7462	33.9087	24.9386		mSPX15-3 3	2.32138	2.17342	1.13712	1.92737	5.71252	2.14045	1.44973	0.546696
WT P-_1	252.34	325.682	408.878	415.377	433.928			WT P-_1	117.237	148.271	203.237	198.947	245.681
WT P-_2	289.73	346.242	424.239	436.872	457.883			WT P-_2	136.398	180.363	211.893	218.475	259.432
WT P-_3	228.955	356.985	390.456	380.178	427.199			WT P-_3	111.483	182.378	191.327	191.209	236.988
mSPX P-_1	288.623	374.431	469.578	481.725	474.085			mSPX P-_1	154.23	201.375	258.29	251.392	296.402
mSPX P-_2	279.486	377.437	513.273	466.378	458.478			mSPX P-_2	151.905	212.394	260.239	252.23	258.302
mSPX P-_3	292.303	386.801	443.374	472.81	410.985			mSPX P-_3	156.609	217.483	247.185	267.917	250.238
Figure S2
	Chlorophyta	Bacillariophyta	Pelagophyceae	Fungi	Metazoa	Phaeocystales	Isochrysidales	Dinophyceae	Polycystinea	Foraminifera	Prymnesiales	Chrysophyceae
SRF_0.8-5	0.000210387	4.86803e-05	5.60302e-05	2.93517e-05	9.33991e-06	7.85487e-05	1.4997e-05	1.87012e-05	4.25353e-07	4.67057e-07	1.29813e-05	6.08509e-06
DCM_0.8-5	5.57431e-05	1.54254e-05	5.41817e-05	0.000118503	1.0365e-05	2.31425e-05	4.42058e-06	7.97706e-06	2.55463e-07	2.84874e-07	4.29967e-06	1.12544e-06
SRF_5-20	2.13973e-05	0.00011561	5.40365e-06	1.80611e-05	9.54653e-05	1.1976e-05	1.97603e-06	8.75839e-06	7.93975e-06	3.58531e-06	1.3095e-07	2.75255e-07
DCM_5-20	1.06185e-05	6.00271e-05	9.59821e-06	8.8683e-06	4.5971e-05	8.13704e-06	2.36076e-06	4.19707e-06	1.94172e-06	9.34921e-07	4.32934e-07	4.60057e-08
SRF_20-180	1.43109e-05	7.00519e-05	1.6534e-05	1.87397e-06	0.000151219	3.51326e-05	1.63179e-06	9.89912e-06	1.3571e-05	4.64579e-06	5.94844e-08	8.6733e-08
DCM_20-180	6.32462e-06	3.28814e-05	5.58644e-06	1.18602e-06	7.42301e-05	1.50738e-05	8.96532e-07	7.54632e-06	5.84251e-06	2.32193e-06	3.48647e-08	3.48805e-08
SRF_180-2000	5.90646e-06	4.11082e-05	4.49522e-06	4.61896e-06	0.000299951	4.4909e-05	3.75083e-07	1.89082e-05	6.02381e-05	2.06264e-05	1.18948e-07	0
DCM_180-2000	1.35129e-06	3.74479e-06	3.1648e-06	2.30245e-06	0.000126101	7.60956e-06	1.78141e-07	4.45155e-06	6.01341e-06	3.7263e-06	0	0
